# Supplementary material for: Plexin-B2 orchestrates collective stem cell dynamics via actomyosin contractility, cytoskeletal tension and adhesion
Source: Nat Commun. 2021 Oct 14;12:6019. doi: 10.1038/s41467-021-26296-7 (PMC8517024; doi:10.1038/s41467-021-26296-7)
Supplement: Supplementary file 3 — Supplementary Data 1 [file 41467_2021_26296_MOESM3_ESM.xlsx]

## Sheet: Supplementary Data 1
Supplementary Data 1. Oligonuleotide sequences
Primers for quantitative RT-PCR
Gene	Primer (forward)	Primer (reverse)
PLXNB2	TCTGGCAGGGTGCTATATGCT	GAAGGGCTTGTAGAAGATGTCAC
GSC	TCTCAACCAGCTGCACTGTC	GGCGGTTCTTAAACCAGACC
DES	GGAGAGGAGAGCCGGATCA	GGGCTGGTTTCTCGGAAGTT
GFAP	CCTCTCCCTGGCTCGAATG	GGAAGCGAACCTTCTCGATGTA
SOX8	CAAGGGCTACGACTGGAGTCT	CATGCGGCTTGGCTTTGAG
TUBB3	GGCCAAGGGTCACTACACG	GCAGTCGCAGTTTTCACACTC
YAP1	TAGCCCTGCGTAGCCAGTTA	TCATGCTTAGTCCACTGTCTGT
ANKRD1	CGTGGAGGAAACCTGGATGTT	GTGCTGAGCAACTTATCTCGG
CTGF (CCN2)	CACCCGGGTTACCAATGACA	GGATGCACTTTTTGCCCTTCTTA
CYR61 (CCN1)	CAGCCTGAAAAAGGGCAAGAA	AATGTCTCCCCATCTTCGCA
Oligonucleotides for construction of shRNA vectors
Gene	Top	Bottom
PLXNB2-Sh1	CCGGCAGCAAGTCTTTCCTCATCAACTCGAGTTGATGAGGAAAGACTTGCTGTTTTT	AATTAAAAACAGCAAGTCTTTCCTCATCAACTCGAGTTGATGAGGAAAGACTTGCTG
PLXNB2-Sh2	CCGGGCGGTGTCTGTCTACTGCTACCTCGAGGTAGCAGTAGACAGACACCGCTTTTT	AATTAAAAAGCGGTGTCTGTCTACTGCTACCTCGAGGTAGCAGTAGACAGACACCGC
PLXNB2-Sh3	CCGGACAGACTACGTGTTCCACAATCTCGAGATTGTGGAACACGTAGTCTGTTTTTT	AATTAAAAAACAGACTACGTGTTCCACAATCTCGAGATTGTGGAACACGTAGTCTGT
YAP1-Sh1	CCGGCAGGTGATACTATCAACCAAACTCGAGTTTGGTTGATAGTATCACCTGTTTTTG	ATTCAAAAACAGGTGATACTATCAACCAAACTCGAGTTTGGTTGATAGTATCACCTG
YAP1-Sh2	CCGGGCCACCAAGCTAGATAAAGAACTCGAGTTCTTTATCTAGCTTGGTGGCTTTTTG	AATTCAAAAAGCCACCAAGCTAGATAAAGAACTCGAGTTCTTTATCTAGCTTGGTGGC
YAP1-Sh3	CCGGGACCAATAGCTCAGATCCTTTCTCGAGAAAGGATCTGAGCTATTGGTCTTTTTG	AATTCAAAAAGACCAATAGCTCAGATCCTTTCTCGAGAAAGGATCTGAGCTATTGGTC
RHS4346-CTRL	CCGGATCTCGCTTGGGCGAGAGTAAGCTCGAGCTTACTCTCGCCCAAGCGAGATTTTT	AATTAAAAATCTCGCTTGGGCGAGAGTAAGCTCGAGCTTACTCTCGCCCAAGCGAGAT
