# Supplementary material for: Plexin-B2 orchestrates collective stem cell dynamics via actomyosin contractility, cytoskeletal tension and adhesion
Source: Nat Commun. 2021 Oct 14;12:6019. doi: 10.1038/s41467-021-26296-7 (PMC8517024; doi:10.1038/s41467-021-26296-7)
Supplement: Supplementary file 8 — Source Data [file 41467_2021_26296_MOESM8_ESM.xlsx]

## Sheet: Fig 1
	Fig 1a	WT	PB2 KO	PB2 OE														Fig 1b	WT							PB2 KO							PB2 OE								Fig 1c	PB2 KO / WT				PB2 OE / WT
		2.18841	0.326496	2.79651															day 1	day 2	day 3	day 4	day 5	day 6		day 1	day 2	day 3	day 4	day 5	day 6		day 1	day 2	day 3	day 4	day 5	day 6					log2FoldChange	padj			log2FoldChange	padj
		3.27083	0.550505	3.54706															0.0656914	0.0910403	1.47273	6.08925	9.07157	121.409		0.315472	0.32612	1.83412	0.999507	10.054	26.4307		0.145226	0.447531	0.833041	1.02341	13.279	15.6608				PRAC1	6.86894	5.64549		TLX1	9.76818	13.8215
		3.13706	1.22043	7.72908															0.0768866	0.163489	1.38346	3.08657	9.81015	13.9158		0.159215	0.121813	2.25431	0.987691	2.94404	7.77639		0.162503	0.559299	0.467437	3.29367	22.0101	5.38872				TLX1	6.8063	5.64184		PRAC1	8.73052	10.802
		4.95169	0.257143	5.15702															0.208616	0.421963	2.4687	3.09776	7.14568	36.5839		0.465593	1.06229	0.801538	1.34088	9.58689	8.14036		0.148002	0.609066	0.390606	5.99739	14.0557	7.92404				TBX1	6.73191	11.9899		CAT	8.55061	10.0791
		3.44298	0.35654	5.46921															0.229929	0.103222	2.57504	4.1295	14.0101	48.1571		0.197348	0.903937	0.704051	1.08348	1.87421	19.0583		0.194134	0.126068	0.755424	2.85859	24.4654	6.76783				ZNF572	5.73336	3.12461		TBX1	8.43313	20.7163
		5.33477	0.059053	6.55955															0.297009	0.184765	2.5364	1.25654	27.7278	73.9035		0.226076	0.711137	0.505095	2.04105	8.86415	7.56215		0.216195	0.114453	1.68164	4.2849	15.3205	45.7829				HOXB13	5.1918	2.88185		HOXB13	7.98507	9.05639
		7.4344	0.347126	8.65753															0.155398	1.22292	3.76635	3.32906	4.74205	30.7654		0.0673899	0.558733	1.37673	2.1445	2.70898	15.5857		0.223044	0.297976	0.228176	1.48506	8.13528	84.8721				PAX7	5.09806	24.0712		C9orf64	7.64963	7.70635
		1.33747	0.19313	2.3658															0.203777	0.224505	2.29294	5.53758	6.76205	107.241		0.167635	0.164219	0.503579	2.169	7.24211	6.66019		0.0829498	0.134853	1.5153	1.48955	7.27333	9.42606				FOXA1	5.08335	2.66936		FOXA1	7.59773	8.09563
		0.556436	0.179805	1.05622															0.625703	0.722514	1.30015	1.64062	4.89583			0.272189	0.278746	0.281595	0.413434	3.83802	13.4037		0.132917	0.357258	0.262181	1.90286	4.01064	11.3524				PRAC2	4.90824	2.42397		PRAC2	7.56274	7.99025
		0.646847	0.000225	0.970588															0.115695	0.300643	1.5824	3.36577	6.92115			0.18924	0.546607	1.10633	0.847651	2.75419	43.0021		0.187468	0.504511	0.961685	1.4666	6.18337	43.271				HMX1	4.77304	14.5568		ZNF572	6.93076	6.09191
		0.734055	0.032018	0.976526															0.0532727	0.230915		4.23353	14.0266			0.293192	0.151801	0.600464	1.46641	8.16973	2.35819		0.0933414	0.081434	1.42938	1.19576	23.12	17.6891				GBX2	3.99794	64.8612		PAX7	6.71471	45.9127
		0.799465	0.00529	1.30137															0.251424	0.754456			9.59325			0.116334	0.654814	0.712324	0.796698	4.89213	5.76922		0.0834794	0.184601	1.78623	2.15235	16.6137	18.3925				LMX1B	3.84355	15.3333		HMX1	6.54268	31.2027
																			0.207521	0.908302			11.488			0.123	0.279038	0.515176	1.59422	4.56538	3.01445		0.0561948	0.105084		4.21422	3.37889	23.3672				TSHZ1	3.73895	5.31717		LMX1B	6.19267	47.369
																			0.111403	1.36173			38.7936			0.0884287	0.206133		0.320184	15.0995	5.66262		0.0676638	0.455019		1.82084	3.05157	77.0847				FOXC1	3.67128	12.2616		ZNF454	6.02067	3.83807
																			0.102802	0.17326			31.4471			0.183797	0.27944		2.89793	16.8291	26.3025		0.104938	0.556103		1.221	7.79003	5.94797				NKX2-5	3.59883	2.1254		GBX2	5.77518	152.965
																							22.3636			0.139985				15.0827	6.52607		0.0847944	0.15801		2.58043	5.87478	5.4012				ZIC4	3.44009	2.65595		FOXC1	5.58947	34.4417
																							5.15759			0.139254				8.65742	23.7933		0.165352			1.7727	3.00532	27.4021				TBX15	3.40422	9.344		TBX15	5.54109	31.0718
																							12.0727			0.350062				10.7444	1.19158		0.105011			3.22202	10.7648	20.1305				ZNF732	3.39456	11.1606		IRX6	5.4489	3.58013
																							8.73003			0.0947111				9.49069	13.2892		0.229235				7.93965	23.7187				RTP1	3.34147	7.4005		GDF7	5.4239	9.78658
																										0.126671				4.85883	4.56168		0.0630251				3.27541	8.45034				ISLR2	3.25571	21.5109		NKX2-5	5.37984	7.06191
																														1.76679	8.05342		0.0520126				9.50804	20.7572				FLII	3.14713	2.24781		MECOM	5.10927	53.6072
																														8.25922	6.5063		0.111129				7.77824	6.0244				CDKN1A	3.13214	14.0948		ZIC4	4.993	8.05921
																														3.86391	2.93097		0.0942362				2.42086	27.2813				CCDC129	3.02184	3.86254		TSHZ1	4.97511	11.9832
																														1.50295	13.6492		0.119859				13.8721	104.621				LRFN5	3.01816	17.2515		ZIC1	4.89134	208.143
																														3.38837	5.86253		0.171488				3.11516					ZIC1	2.85774	58.1087		ISLR2	4.84191	57.568
																														1.62562	7.2317						5.88033					TNFSF11	2.84375	10.2009		PTPRB	4.81632	38.6736
																														1.41878							4.33553					DMTN	2.81638	9.04199		RALYL	4.78864	2.61324
																														3.79177												MLKL	2.78604	5.06815		PAX5	4.76377	31.9712
																														1.6632												FAS	2.76977	2.62106		BAHCC1	4.63998	112.253
																														7.08359												PAX5	2.73159	7.83174		RIPPLY3	4.59803	146.958
																																										BAHCC1	2.66113	29.3831		CDKN1A	4.51075	36.2274
																																										SPATA18	2.53717	2.91461		ACOT2	4.49015	23.2158
																																										PHLDA3	2.53336	31.1757		GATA5	4.45619	9.54976
																																										HHLA1	2.47655	30.3637		CCDC152	4.42969	11.0443
																																										PNPO	2.42985	7.96091		SPATA18	4.3935	13.3157
																																										NNAT	2.38645	57.3206		KAZALD1	4.26407	25.7295
																																										TAL1	2.28027	2.47558		ARHGAP24	4.25027	13.1563
																																										KAZALD1	2.19792	4.61173		RTP1	4.22861	14.9434
																																										ABHD12B	2.17555	14.28		NOXA1	4.21336	2.46614
																																										MECOM	2.17077	6.62325		ZNF732	4.11429	20.1035
																																										TRDN	2.14176	13.3804		LGI3	4.09773	4.67588
																																										PNPLA4	2.11572	17.2421		CD38	4.04754	2.30789
																																										BCL3	2.11319	3.38444		IRX4	4.04281	38.1681
																																										PTPRB	2.10568	4.88914		LBX2	4.0054	9.3978
																																										IRX4	2.09262	7.16989		NEUROG3	3.81968	6.09448
																																										SATB2	2.09002	34.4652		SCNN1B	3.79062	4.45442
																																										IRX1	2.07713	17.9833		HHEX	3.78623	18.3259
																																										CPT1A	2.04634	29.141		GDF15	3.73987	6.29648
																																										CST1	2.03726	4.51264		STMN2	3.71029	92.4406
																																										TAGLN3	2.00063	5.21556		DMTN	3.66883	19.7142
																																										PITX2	1.99455	6.35691		DMBX1	3.66041	14.9408
																																										TCEAL5	1.96773	4.83148		PTH1R	3.6569	10.539
																																										ACOT2	1.95978	2.62802		PHLDA3	3.63397	79.7006
																																										BARX1	1.9409	18.2501		CPT1A	3.59382	117.433
																																										TFAP2C	1.89267	15.4297		CPO	3.56097	2.50261
																																										LEFTY1	1.85097	32.3313		GABRG3	3.55036	3.24742
																																										TNRC18	1.83115	40.3298		HES2	3.54913	4.75371
																																										HAPLN1	1.8218	8.2056		FAS	3.44208	6.01369
																																										NTN1	1.8175	11.3638		PCDHB5	3.43682	25.3827
																																										RIPPLY3	1.81088	15.9313		HAPLN1	3.37722	40.2309
																																										UTF1	1.72934	6.01492		BCL3	3.32869	12.6389
																																										ARRB1	1.63803	42.8933		GDA	3.29197	9.46279
																																										MAOA	1.632	3.47472		CNTFR	3.25034	69.6002
																																										NR5A2	1.5981	32.0998		SNTG1	3.24826	6.1043
																																										CRLF1	1.58266	9.77471		LRFN5	3.18111	22.998
																																										ZNF772	1.58043	7.63897		ST8SIA4	3.16482	5.51086
																																										STMN2	1.57801	11.4733		SCD5	3.14717	37.5272
																																										SPINK5	1.5312	3.96778		BARX1	3.1342	63.3939
																																										TENM1	1.52396	4.05426		DOK6	3.13079	24.7585
																																										C17orf51	1.52329	9.9824		HES7	3.10822	3.16662
																																										PCDH10	1.48269	14.7313		VWC2	3.09273	19.4992
																																										HTR2C	1.48258	4.20912		SATB2	3.08017	95.5295
																																										VENTX	1.4687	15.6668		TMEM54	3.06618	33.4676
																																										MMP9	1.34921	3.23395		CHRD	3.05681	4.50014
																																										FGF8	1.34017	2.62597		IRX5	3.05153	5.53522
																																										CNTFR	1.31838	7.60532		TAL1	3.03446	6.7799
																																										TMEM54	1.31093	3.72303		IRX1	3.01109	49.5166
																																										EPHB3	1.27623	4.83249		EBF1	3.00287	4.73522
																																										SEPT5	1.25365	11.8697		RBM24	2.9845	4.52624
																																										CCBE1	1.25211	8.89968		TNRC18	2.91005	131.66
																																										RAI1	1.22438	8.96511		CRLF1	2.89461	46.2746
																																										WDR72	1.22233	6.4093		UTF1	2.88489	24.051
																																										STARD8	1.21785	5.60986		TFAP2C	2.87379	47.4918
																																										NLRP12	1.19785	5.38628		EDA2R	2.82214	14.0261
																																										ELFN1	1.19179	3.21417		NOMO1	2.79561	5.63538
																																										SCGB3A2	1.18616	24.5913		SORCS2	2.7903	34.484
																																										ROR2	1.18565	8.06272		ABHD12B	2.78517	30.2173
																																										ADGRA2	1.18144	4.42416		NR5A2	2.78083	128.725
																																										NFATC1	1.16111	8.78685		NHLH2	2.77683	9.66312
																																										CER1	1.09794	2.1267		BTG2	2.76695	7.91809
																																										ARSE	1.09208	7.33448		VENTX	2.75656	76.7813
																																										SP8	1.07249	13.8433		ENPP2	2.75118	25.0189
																																										ITPKB	1.06641	5.92557		OLIG3	2.74221	11.3102
																																										DPPA2	1.05585	3.44503		C1QL4	2.73408	6.43654
																																										TNC	1.05112	18.6965		RTN4RL1	2.73312	4.14464
																																										EFEMP1	1.04755	8.86963		EGFLAM	2.71954	4.73406
																																										SCD5	1.03917	2.15596		ECEL1	2.69694	94.5934
																																										HAS2	1.03625	6.84127		PROS1	2.68838	16.5959
																																										LEFTY2	1.03476	6.5281		EPHB3	2.67992	33.3929
																																										GPR37	1.02265	5.64549		NPAS3	2.66767	11.8429
																																										EPN3	1.016	2.24609		AC024940.1	2.6534	2.00516
																																										PLEKHA2	0.996161	6.86394		MISP3	2.64833	4.84676
																																										FGF19	0.990614	9.09104		PRDM1	2.64723	2.09043
																																										RIPOR1	0.986799	3.38444		LHFPL3	2.64267	2.7926
																																										BHLHB9	0.963896	6.35691		LRRC10B	2.63429	8.69336
																																										BMP4	0.963884	3.04449		ERFE	2.63346	15.1742
																																										NODAL	0.958878	4.27552		IGF2	2.63195	8.04101
																																										TPD52L1	0.957851	2.13726		NDNF	2.62371	11.3678
																																										SPART	0.955688	21.6042		PRDM16	2.60334	12.273
																																										ZADH2	0.933341	3.6762		FZD10	2.59497	6.66554
																																										MID2	0.923354	2.12381		FGF17	2.59481	2.36357
																																										CHRNB4	0.922296	4.02929		NTN1	2.59219	31.1375
																																										NETO1	0.899484	5.52032		RAI1	2.56853	57.7035
																																										NTS	0.896668	4.75702		RFX4	2.55879	2.86988
																																										NEFL	0.893553	11.2101		ALPPL2	2.51734	8.08746
																																										ANP32B	0.890432	16.3631		PHOX2A	2.51597	3.20722
																																										EDIL3	0.881545	11.1038		PNPLA4	2.49731	30.7195
																																										ECEL1	0.868943	6.16492		CBR3	2.48479	6.95738
																																										CLDN11	0.861774	2.42397		C11orf45	2.47117	7.59341
																																										TFCP2L1	0.855118	2.32311		NFATC1	2.46706	57.8256
																																										MED18	0.852382	4.57714		POU3F4	2.45046	6.98477
																																										IL13RA1	0.841085	10.4269		F12	2.44219	11.5514
																																										MFAP3L	0.827598	3.7359		PLXDC1	2.43863	4.62041
																																										PARM1	0.804466	3.74036		TMEM132C	2.43835	3.73279
																																										LLPH	0.803483	5.91426		ENTPD2	2.4309	11.7978
																																										BMP7	0.793425	4.61472		S1PR1	2.42017	7.82014
																																										TCEAL9	0.78846	8.83274		MADCAM1	2.40627	7.36875
																																										TNFRSF10B	0.770974	11.1038		SKOR2	2.40378	4.02622
																																										FAM49A	0.761452	2.57368		MT1E	2.39776	17.9761
																																										NGFR	0.758602	4.61472		NEFL	2.3976	116.894
																																										AJAP1	0.755933	5.22857		CHRNB4	2.38793	44.0481
																																										AKAP7	0.753757	7.28679		CLIC6	2.38415	12.6104
																																										F2RL1	0.750847	8.94796		EFEMP1	2.37007	67.3442
																																										MAN1A1	0.747758	2.09249		HHLA1	2.36054	32.8831
																																										FAT4	0.742654	3.4772		ROR2	2.35501	46.6773
																																										GDF3	0.74132	4.91774		TAGLN3	2.34457	9.84917
																																										DMRTA1	0.737575	2.17242		HTR2C	2.34389	15.8432
																																										TMEM266	0.735951	2.1151		GUCY1B3	2.2995	23.0135
																																										L1CAM	0.735833	7.59118		ADAMTS9	2.29788	11.9918
																																										SLITRK5	0.727261	4.08689		FOXL2	2.28296	13.9972
																																										MOSPD1	0.723675	5.58687		ALDH1A3	2.26991	20.3501
																																										FGFRL1	0.720616	5.78721		TGFB2	2.26648	2.55473
																																										ATXN10	0.713956	16.4179		ADGRA2	2.26078	25.0118
																																										SLC1A3	0.71032	6.95821		MEIOB	2.25845	2.75378
																																										EPB41L3	0.709605	7.01683		PCSK1	2.25748	9.36917
																																										RIPK4	0.708011	2.23966		ZADH2	2.24995	35.278
																																										XIAP	0.701962	7.14896		ZYG11A	2.24799	8.60111
																																										TMEM200B	0.69869	3.89627		SLITRK1	2.24796	2.66443
																																										ZNF680	0.695951	2.20314		ELFN1	2.24394	18.3441
																																										MT1X	0.695785	2.0688		WDR72	2.2426	32.0288
																																										AGPAT3	0.692521	2.12944		SPON2	2.23213	13.4611
																																										PDE4B	0.691193	3.95214		SP8	2.22969	84.222
																																										SOX8	0.689568	3.82278		ZNF772	2.18438	20.2557
																																										ZDHHC4	0.684302	3.68834		DPPA2	2.17408	23.7393
																																										MT2A	0.682508	2.59516		FRMPD3	2.15698	16.3897
																																										CCDC141	0.681116	2.513		TPD52L1	2.11396	18.5558
																																										ZMAT3	0.674361	2.63093		TFAP2E	2.10401	3.33525
																																										IFITM1	0.67303	4.04517		EFHD1	2.09685	22.4639
																																										MDFI	0.670594	5.48289		ACSS1	2.09249	6.75701
																																										RND3	0.664114	8.46349		SFXN3	2.08987	9.60617
																																										PIM2	0.660557	7.07591		VSTM2B	2.08636	4.81123
																																										TES	0.655445	6.15904		KIAA1755	2.08205	2.00902
																																										RPS27L	0.654149	5.40706		TRPC6	2.07629	9.42209
																																										DECR1	0.643946	3.52323		RIPK4	2.06795	35.1647
																																										PHF6	0.640195	8.7389		IL15	2.05963	2.15992
																																										CEP85L	0.639259	2.0976		CERCAM	2.0546	21.0363
																																										KIT	0.634311	5.92557		TEX13B	2.03603	6.41798
																																										TSPAN18	0.622998	3.59294		CD53	2.03462	2.02565
																																										CCDC80	0.617859	2.09237		RIPOR1	2.03412	23.3853
																																										FGF12	0.612644	3.68834		LMO3	2.03289	35.4774
																																										NEK3	0.612396	3.94952		ITPKB	2.03069	31.9736
																																										KLHL13	0.602029	3.86821		WNT5B	2.02348	13.4366
																																										FN1	0.599709	7.79691		FRMPD4	2.0232	6.01526
																																										SEMA6A	0.589821	11.3638		AGMO	2.01926	4.19594
																																										TSHZ3	0.588177	2.32804		FBP1	2.01668	19.5377
																																										BAZ1A	0.583521	3.72878		PLD1	2.01414	5.96147
																																										GRPR	0.583048	2.23966		C1QL1	1.99819	21.6749
																																										CAPG	0.580884	4.12683		SLC16A12	1.98349	37.7387
																																										MVD	-0.58241	4.37551		SLIT1	1.98028	5.43034
																																										TPM2	-0.5856	4.08493		IL15RA	1.97451	2.64458
																																										PRKCB	-0.58709	2.16382		SIX3	1.97387	37.5537
																																										FRY	-0.58789	2.42397		TRPA1	1.97294	2.55469
																																										FGFBP3	-0.58924	13.4643		NR5A1	1.97259	2.91355
																																										IRAK1	-0.59125	6.46006		ZNF578	1.97215	2.14935
																																										FXYD6	-0.5946	2.35302		HR	1.97042	2.07761
																																										CLU	-0.59482	9.79332		RAG1	1.96917	4.83475
																																										CDHR1	-0.60613	4.73328		MASP1	1.9657	5.93726
																																										NPTX2	-0.60907	4.82642		NFIA	1.96189	6.12096
																																										NIPAL3	-0.60958	3.59294		IER5L	1.96104	4.87232
																																										DGKK	-0.61313	4.52946		GDPD3	1.96091	3.4903
																																										RHOH	-0.61536	2.50243		GAD2	1.96023	2.64556
																																										ZNF488	-0.61747	4.20912		KLK1	1.95704	4.61604
																																										FBN1	-0.61994	4.30225		PRPH	1.9554	2.16784
																																										TPM1	-0.62211	8.56189		KIF12	1.94797	2.98206
																																										CHAC1	-0.62327	6.69014		SPINK5	1.94615	9.39655
																																										LHX4	-0.62693	2.25707		PLEKHN1	1.93963	4.08603
																																										MEGF10	-0.63309	8.07124		FBLN5	1.93208	12.3157
																																										CAVIN1	-0.6391	7.09005		NUP62CL	1.92901	7.83916
																																										CUZD1	-0.64173	2.8782		NMNAT3	1.9277	5.4266
																																										PKDCC	-0.64222	4.75911		NXPH4	1.92743	8.72166
																																										DHRS3	-0.65238	3.48026		SLC16A3	1.92574	13.2811
																																										NRP2	-0.65563	12.7846		OTOGL	1.92161	2.29651
																																										PMEL	-0.65636	11.5568		GIPC3	1.90809	6.79308
																																										RPL41	-0.65663	3.22277		PEAR1	1.9014	4.19944
																																										SPTBN2	-0.6598	6.24387		UAP1L1	1.89908	15.0572
																																										HPDL	-0.66684	3.37049		INSM1	1.89446	5.50441
																																										HMOX1	-0.66805	5.84804		RNF43	1.89112	5.14603
																																										EGLN3	-0.67268	7.88108		NGFR	1.88829	45.3149
																																										FRZB	-0.6729	2.89144		PLEKHA2	1.88503	36.26
																																										VGLL3	-0.67321	6.16725		C11orf63	1.87984	3.91698
																																										SFRP1	-0.67595	20.6517		TENM1	1.86929	8.90862
																																										PRICKLE1	-0.6803	5.25174		ARRB1	1.86348	69.6909
																																										FHOD3	-0.68584	6.23438		GABRE	1.85423	3.21771
																																										SERPINE1	-0.69499	2.64377		FOXL2NB	1.85381	8.21092
																																										ATF3	-0.69828	5.47031		LRRC3B	1.83965	14.7025
																																										ACSS2	-0.70358	9.81963		5-Sep	1.83741	34.9552
																																										CYP51A1	-0.70378	3.37049		COLCA2	1.82615	2.00471
																																										BMP2	-0.71302	2.04282		EPN3	1.82572	12.384
																																										LIPG	-0.71325	6.4635		PITX2	1.82317	6.98446
																																										ACOXL	-0.71358	5.12239		LIF	1.82182	5.06422
																																										SEZ6	-0.71739	2.67872		FGF19	1.81825	43.8606
																																										ANXA3	-0.72328	7.60532		GDF3	1.81811	46.2976
																																										VIL1	-0.72492	6.92885		ZNF726	1.81722	5.57329
																																										FEZ1	-0.72569	10.944		RGS4	1.81641	2.56384
																																										CRB2	-0.73821	4.51264		PIWIL2	1.79809	2.2379
																																										TMSB4X	-0.74248	11.0193		ADAMTS6	1.78338	3.65016
																																										GPR143	-0.74735	7.8193		AGPAT3	1.78258	25.5957
																																										LIMCH1	-0.75567	3.76814		GPM6A	1.77748	16.0159
																																										TAGLN	-0.75779	11.8701		FOSL1	1.7647	8.30081
																																										PRUNE2	-0.76644	11.7141		FAM210B	1.76365	45.6656
																																										MMP24	-0.77817	8.35381		CHRNA3	1.75027	23.0254
																																										GPC3	-0.7836	20.2874		SLITRK5	1.74606	37.7843
																																										PKIB	-0.78967	13.9161		GAL3ST4	1.74513	6.20889
																																										SOX3	-0.7938	6.89586		ARHGAP31	1.73788	30.8701
																																										CNTN2	-0.80684	2.54295		RGS10	1.73498	13.3027
																																										RGS5	-0.82272	13.3787		MAN1A1	1.7289	19.8727
																																										PCDH7	-0.82586	4.75263		GABRB2	1.72585	6.12918
																																										PUS7L	-0.82861	4.53184		SEMA3C	1.72524	3.41238
																																										ACTC1	-0.83829	10.2982		KCNJ4	1.72164	5.52985
																																										ACTG2	-0.84686	2.83885		SLITRK3	1.71545	10.912
																																										OTX2	-0.84857	9.94304		NTRK3	1.70948	20.1231
																																										MYL9	-0.85054	14.2659		EBF4	1.70581	3.8121
																																										ASTN1	-0.85195	4.26648		HID1	1.70494	27.4019
																																										CNN1	-0.85469	9.23002		SYK	1.70255	22.5213
																																										CYP26A1	-0.85539	4.99466		DDX60L	1.69639	2.21554
																																										C14orf37	-0.86279	9.98236		BMP7	1.69474	32.6089
																																										LRP2	-0.86616	2.32866		ADAP2	1.69314	2.21176
																																										COL1A1	-0.88296	13.594		THSD7B	1.68644	9.90568
																																										TNFRSF11A	-0.88597	9.18848		TNFRSF10C	1.68631	3.43172
																																										FABP3	-0.89472	10.7849		NPM2	1.68609	4.72034
																																										ZNF280D	-0.9076	5.86544		HSPA12A	1.67932	12.0167
																																										PCDHGA10	-0.91177	6.47758		TNFSF11	1.67298	4.09026
																																										TMEFF2	-0.92255	2.08866		CRYL1	1.67231	4.37498
																																										VIM	-0.94139	21.2357		ISLR	1.66722	3.88287
																																										SMOC2	-0.94378	3.38647		HPCAL4	1.66566	4.06603
																																										TXNRD2	-0.96392	7.35816		PNPO	1.66418	4.58751
																																										BTBD17	-0.96759	9.42194		GRIK3	1.66347	21.2892
																																										MICAL2	-0.98635	5.20094		M1AP	1.6525	8.96223
																																										PDYN	-0.99086	2.76287		KCNQ1	1.64759	2.87893
																																										FEZF1	-1.00687	15.3314		RBBP8NL	1.64613	2.0787
																																										MAP1A	-1.02058	12.2719		ARHGEF6	1.64431	23.5441
																																										PAPLN	-1.02193	4.01823		ST8SIA6	1.64223	4.06298
																																										PDE2A	-1.02747	6.11131		OAF	1.64148	6.39856
																																										COL12A1	-1.03502	4.32774		TFCP2L1	1.63901	14.6996
																																										TRIM54	-1.05511	4.19287		NLRP12	1.63612	14.4913
																																										HESX1	-1.0592	9.92837		PROM2	1.6326	8.06732
																																										GRIN2B	-1.06755	3.11721		ARHGAP29	1.62794	9.0151
																																										TTBK1	-1.09503	5.06815		STARD8	1.61702	14.1439
																																										CAVIN3	-1.11541	9.94304		RIN3	1.61465	8.02965
																																										SEMA6D	-1.1264	6.96648		ST8SIA5	1.61104	8.04487
																																										MAP6	-1.17807	6.11131		PLA2G2A	1.60298	3.25679
																																										FAM71F1	-1.26341	5.18385		SPSB1	1.5993	9.46911
																																										APC2	-1.26571	3.66057		FAAH	1.59446	35.2482
																																										SLC30A3	-1.28479	9.45628		TPPP	1.59442	5.23142
																																										IQCA1	-1.29349	5.41305		CPLX1	1.59327	3.39607
																																										CFLAR	-1.30049	2.51934		ACSM3	1.59042	2.4168
																																										MT1G	-1.31027	3.56372		PURA	1.58706	27.7731
																																										ECHDC3	-1.32032	4.20147		RUNX3	1.58016	2.62606
																																										MAP10	-1.39685	2.18691		NNAT	1.57436	29.1231
																																										ZNF595	-1.42558	5.31717		DPPA3	1.57082	3.33057
																																										TACR3	-1.49445	4.16527		DUSP9	1.57062	5.5348
																																										HTR1A	-1.66519	9.47224		GALR2	1.56754	3.29262
																																										PLXNB2	-1.79933	60.2397		MEF2C	1.56491	2.13946
																																										PCDHA6	-2.3028	13.8576		TNFRSF10B	1.56359	64.4967
																																										MNS1	-3.2236	6.84163		PLEKHH2	1.55732	5.61432
																																										MB21D1	-3.51805	3.72996		MFAP3L	1.55723	20.727
																																										VPS53	-3.7344	2.64097		TMEM154	1.55637	3.53012
																																										ALPK3	-4.15111	86.9253		MAFA	1.55486	6.66266
																																										EDNRB	-8.2728	5.92557		MELTF	1.55474	6.82368
																																														BTN3A2	1.55289	5.18963
																																														SLC1A3	1.54941	48.8247
																																														ELMO1	1.54857	24.7203
																																														C16orf86	1.53849	2.08419
																																														CHD3	1.53192	42.1009
																																														OPRK1	1.5293	2.62878
																																														CBFA2T3	1.52456	4.53408
																																														CCBE1	1.52454	17.9526
																																														SLC7A10	1.52417	5.14871
																																														ADCY7	1.51987	3.77749
																																														UNC5A	1.51455	23.0609
																																														AHNAK2	1.50783	10.9014
																																														VWA5B1	1.50696	2.90032
																																														RLN2	1.50592	3.16051
																																														TSPOAP1	1.50117	5.17986
																																														KCNK2	1.49914	2.8251
																																														SP6	1.49507	6.43636
																																														SLC52A3	1.49193	8.34231
																																														SIX2	1.49103	5.39729
																																														PRKCE	1.48661	3.82701
																																														MCTP1	1.48527	8.91291
																																														TLE6	1.48382	2.33769
																																														DDB2	1.48364	36.1388
																																														PPP1R1B	1.47899	36.7062
																																														OVOL1	1.47761	7.4659
																																														RASEF	1.47639	10.1255
																																														KCNAB3	1.47519	2.56973
																																														ZNF229	1.4748	5.18474
																																														GRIP2	1.45952	6.79689
																																														TMEM200B	1.4581	26.8506
																																														ATXN1	1.45592	3.46526
																																														ATP2A3	1.45581	47.4072
																																														ARHGDIG	1.45392	3.69213
																																														SDK2	1.453	32.8563
																																														C5orf38	1.44714	15.6055
																																														NRGN	1.44625	5.73841
																																														DRAM1	1.43897	7.86549
																																														BBS9	1.43197	27.5807
																																														KIT	1.43019	44.9879
																																														ZNF516	1.42504	42.0182
																																														FGF12	1.42475	31.6491
																																														AKR1C3	1.42145	2.42265
																																														B3GNT7	1.41817	57.8083
																																														KCNA2	1.4167	3.03288
																																														ATP8B1	1.41431	8.52918
																																														CA4	1.40852	2.40824
																																														GPR50	1.40781	9.55769
																																														CACNB4	1.40674	4.44019
																																														TRHDE	1.40309	6.55469
																																														ESRRG	1.39947	4.55221
																																														HCN2	1.39154	9.07987
																																														ZNF563	1.39026	5.27928
																																														EFNA3	1.38782	7.18353
																																														GALR1	1.38346	2.71454
																																														PDZD7	1.3833	2.25202
																																														TMEM266	1.38013	12.8004
																																														RNF122	1.37922	37.0669
																																														TMEM121	1.3785	2.50142
																																														HAS2	1.37286	16.8934
																																														FOXB1	1.37037	9.62037
																																														CYP2B6	1.36969	12.6151
																																														ARSE	1.36956	16.0267
																																														MIXL1	1.36807	3.68087
																																														PRRG1	1.3675	18.7691
																																														HRC	1.36325	2.92274
																																														AJAP1	1.3582	25.3811
																																														PLA2G4A	1.35797	2.62194
																																														RAB37	1.355	4.99091
																																														OGDHL	1.3546	28.1656
																																														KISS1R	1.35163	2.44782
																																														SULF1	1.34991	7.90252
																																														WNT5A	1.34977	16.2484
																																														RFTN2	1.34576	2.56644
																																														MT1F	1.34204	15.5488
																																														BTN3A1	1.34142	4.38854
																																														NFAM1	1.34115	2.24821
																																														ATP8B3	1.33714	2.17166
																																														GRID2IP	1.33639	2.27328
																																														ROBO2	1.33349	17.8009
																																														SULT1C4	1.33135	2.33653
																																														ATP1B2	1.33103	23.0354
																																														EFNA1	1.32995	3.64649
																																														CCDC3	1.32945	5.40125
																																														SCN9A	1.32853	11.8473
																																														CCDC169	1.32665	5.96449
																																														COL9A2	1.32621	8.47367
																																														HMSD	1.3249	3.54967
																																														F2RL1	1.32161	39.4005
																																														AQP4	1.32041	2.58586
																																														SCGB3A2	1.31924	39.28
																																														CXCL16	1.31873	2.84521
																																														SIAE	1.3187	8.95367
																																														DOCK8	1.31668	6.76771
																																														P4HA2	1.30884	8.3191
																																														TRABD2A	1.30715	17.3892
																																														EPS8L2	1.30696	18.2485
																																														KLHL14	1.30031	7.74019
																																														PLEKHG1	1.29748	4.41663
																																														CTSB	1.29638	46.767
																																														ADGRB3	1.29505	2.20491
																																														ELFN2	1.29084	5.1062
																																														IFITM1	1.28871	22.5012
																																														ADAM33	1.28865	3.62653
																																														ZNF680	1.28655	12.8203
																																														CYP27A1	1.28526	6.59365
																																														SNCAIP	1.28441	9.1432
																																														FAM49A	1.28245	12.0772
																																														MYO15B	1.2803	2.2849
																																														ADGRE2	1.2793	3.45277
																																														PRKCH	1.27726	15.8313
																																														ATP12A	1.27366	3.84539
																																														COL6A1	1.27149	37.6531
																																														EPB41L3	1.26875	32.5631
																																														KREMEN1	1.26432	12.8882
																																														EVA1B	1.26201	6.15229
																																														BCHE	1.26184	6.59251
																																														ADGRG6	1.25776	6.54414
																																														RBMS3	1.25244	3.74423
																																														ACBD4	1.25109	7.04555
																																														CLMN	1.24894	6.98766
																																														SLC16A14	1.2487	9.55769
																																														SMARCD3	1.2461	8.50505
																																														SFMBT2	1.24542	14.4092
																																														EYA1	1.24271	3.04224
																																														PRRX2	1.24184	5.44972
																																														ITGA2B	1.24061	7.81947
																																														HACD4	1.23961	3.39973
																																														LMO2	1.23775	2.54028
																																														MT1X	1.23595	11.0826
																																														PRSS12	1.23256	11.0235
																																														MGARP	1.232	2.53976
																																														DMD	1.23007	14.3055
																																														AKAP7	1.22966	27.7695
																																														MGAT4A	1.22922	8.10447
																																														EFHC2	1.22736	3.87571
																																														MCTP2	1.22721	4.66524
																																														A2ML1	1.22671	12.6966
																																														SPTB	1.22463	4.70649
																																														TSPAN18	1.22459	21.7155
																																														PAH	1.21775	2.87289
																																														DOCK11	1.21547	27.8204
																																														RGS14	1.21296	24.3298
																																														CHST8	1.21276	12.4163
																																														ZFHX3	1.21171	5.23048
																																														NTS	1.20748	12.6654
																																														CPNE7	1.207	6.13027
																																														TRIM22	1.20653	20.792
																																														ZMAT3	1.20492	13.924
																																														TP73	1.2034	6.19374
																																														PYGL	1.20244	37.748
																																														CCSAP	1.20215	22.5117
																																														TP53INP1	1.20138	8.53568
																																														ARHGAP25	1.19947	2.0924
																																														MDGA2	1.19909	2.55808
																																														TMEM161B	1.19699	10.813
																																														AFAP1L1	1.19617	10.6694
																																														EML2	1.19445	14.2506
																																														TRPC5	1.19394	2.99798
																																														CAMK2N1	1.19381	6.58335
																																														VAMP4	1.1911	9.82286
																																														NETO1	1.19091	13.9344
																																														A4GALT	1.18925	13.5576
																																														CCPG1	1.18837	3.05063
																																														KLF4	1.18835	3.27525
																																														TBC1D8	1.17768	23.3144
																																														SLIT3	1.17732	3.46526
																																														PDGFC	1.17136	4.6995
																																														LPCAT2	1.17082	6.50642
																																														FAM160B2	1.17038	18.0937
																																														NEK3	1.1696	22.2285
																																														EDIL3	1.16445	26.4129
																																														C1orf210	1.16387	6.814
																																														ZNF699	1.16383	3.28449
																																														ANP32B	1.16336	37.3803
																																														CCNA1	1.16311	3.39288
																																														ZCCHC12	1.1622	3.5199
																																														APCDD1	1.16091	15.8127
																																														DENND1B	1.1591	3.99281
																																														SHC2	1.15645	4.27531
																																														ANTXR2	1.15377	9.20017
																																														PAQR8	1.15054	18.3977
																																														ELK3	1.14607	19.7729
																																														SHISA3	1.14522	6.21761
																																														IL13RA1	1.14463	26.5541
																																														TJP3	1.14223	13.7572
																																														SRPX	1.14204	8.29597
																																														EHHADH	1.1413	3.42051
																																														TCP11L2	1.14041	2.34059
																																														PPP2R2C	1.1387	17.6409
																																														MXRA5	1.13784	12.2997
																																														CCDC33	1.13684	2.85947
																																														NUDT18	1.13466	3.18469
																																														SEMA4G	1.13352	8.44796
																																														RADIL	1.13002	9.68457
																																														HERC6	1.12797	7.41647
																																														PCSK6	1.12481	4.93962
																																														ETV5	1.12094	41.4233
																																														SLC29A4	1.11919	10.4793
																																														KCNMB4	1.11791	25.4146
																																														DAAM2	1.11697	5.79181
																																														AMN1	1.11665	3.56511
																																														RND3	1.11588	33.7343
																																														CDA	1.11563	4.22534
																																														RHEBL1	1.11536	5.0554
																																														SOX8	1.11214	15.2555
																																														ADCK5	1.11122	4.00943
																																														DDX60	1.10964	5.73395
																																														RPS27L	1.10808	22.9169
																																														FBXL16	1.10789	8.53147
																																														ANGPTL4	1.10709	2.26708
																																														MT2A	1.10599	11.1285
																																														WHRN	1.10573	8.67927
																																														NANOGP8	1.1052	16.272
																																														MAP3K15	1.10508	3.06873
																																														CBX8	1.10381	2.8256
																																														SLCO5A1	1.09937	8.56229
																																														SPART	1.09788	37.3803
																																														SPON1	1.09704	11.3533
																																														ERO1B	1.097	4.01259
																																														SYT12	1.09496	5.51405
																																														ABCG4	1.09424	2.93555
																																														JUNB	1.09	3.45823
																																														GPR160	1.08985	16.4902
																																														F3	1.08452	4.98423
																																														HPGD	1.08387	3.11762
																																														PALM	1.08321	15.7874
																																														ZC3H6	1.08301	4.51785
																																														FAM102B	1.08242	18.1168
																																														DLL3	1.08079	7.36875
																																														CYP11A1	1.07896	3.15983
																																														CPNE2	1.07804	20.6226
																																														FAM110A	1.07672	10.2158
																																														STON1	1.0746	7.45089
																																														ZBTB41	1.07323	6.96407
																																														CACNB2	1.07293	2.87794
																																														LHX5	1.07289	5.67827
																																														ZNF333	1.07268	4.49881
																																														TSHZ3	1.07069	13.0162
																																														CHST9	1.06921	19.1618
																																														GFAP	1.0672	2.94369
																																														SLC35F1	1.06571	17.7108
																																														PDGFA	1.06501	32.9686
																																														SCRN1	1.06493	38.2647
																																														KLHL13	1.06433	18.4974
																																														THRB	1.06418	5.47946
																																														KIAA0040	1.06391	17.1805
																																														TES	1.06198	23.3578
																																														MYO3A	1.06106	5.75351
																																														ADAM8	1.05842	2.89322
																																														FBXO36	1.05782	5.31701
																																														GFRA1	1.05695	2.77224
																																														AFAP1L2	1.0554	5.93835
																																														DGKA	1.05464	9.83621
																																														SLC18A2	1.05436	2.37911
																																														SLC17A7	1.05182	2.06948
																																														EEF1A2	1.05165	16.7363
																																														RBP1	1.05028	14.4891
																																														MED18	1.05012	10.1493
																																														BCL11B	1.04956	6.30874
																																														SMAD6	1.04855	6.51244
																																														TLE2	1.04848	9.99787
																																														TRABD2B	1.04816	7.60514
																																														CLDN1	1.04562	6.06483
																																														LPAR3	1.0456	23.1442
																																														KCNIP3	1.04496	2.67817
																																														OPTN	1.04445	8.91291
																																														MTMR11	1.04437	2.12323
																																														MYO6	1.04277	23.2124
																																														LNPEP	1.04054	8.76238
																																														LAMA2	1.04036	7.90252
																																														TLR5	1.03601	2.82785
																																														CHRNA4	1.03151	2.9111
																																														CEP85L	1.03093	9.20645
																																														SHD	1.03083	2.34362
																																														FGFRL1	1.02903	17.0239
																																														LDB2	1.02621	21.5867
																																														ZNF285	1.02555	3.1112
																																														CD1D	1.02428	2.11536
																																														GABRA5	1.02344	23.2709
																																														SLCO2A1	1.02316	2.50553
																																														SEPSECS	1.02114	7.57137
																																														IL10RB	1.01888	2.04699
																																														COL22A1	1.01873	3.14075
																																														TRAF3IP2	1.01845	17.1195
																																														MAML2	1.01795	9.46414
																																														CTBS	1.01752	3.6466
																																														ELOVL2	1.01509	2.69137
																																														PARM1	1.01505	8.94362
																																														SLC44A3	1.01345	2.89266
																																														ATP2C2	1.00985	2.34652
																																														COL25A1	1.00795	3.37797
																																														PDE4A	1.00469	7.09966
																																														SSH3	1.00142	18.1497
																																														ZFP36	1.00066	3.26305
																																														NRG3	0.997671	3.21059
																																														TOX2	0.995805	6.14076
																																														NKAIN4	0.995439	5.82846
																																														EPB41L4A	0.994794	2.70204
																																														PCDHGC4	0.99333	6.2821
																																														FRRS1	0.992369	4.55977
																																														PIP5K1B	0.991564	8.7069
																																														XK	0.98733	3.41915
																																														EPS8	0.986937	5.40058
																																														ELMO3	0.984363	7.43417
																																														FDXR	0.984285	11.8534
																																														TRIM6	0.983512	13.3638
																																														FBLN2	0.982196	20.5767
																																														GPR153	0.980982	13.7755
																																														PDE6G	0.976696	3.25887
																																														KLK10	0.975472	2.19527
																																														RNF165	0.974039	9.69516
																																														CCDC122	0.97149	2.96218
																																														ITLN2	0.968168	2.67801
																																														SORBS2	0.966543	35.624
																																														NAGS	0.964683	5.84722
																																														BEND7	0.963207	7.86679
																																														MAP2	0.962097	22.5179
																																														SMIM29	0.96161	3.34411
																																														HSPA4L	0.959907	6.07933
																																														MBP	0.959637	15.395
																																														TACR3	0.958021	3.97559
																																														PLA2R1	0.957017	2.57939
																																														CA2	0.954972	7.79797
																																														FN1	0.953591	27.7655
																																														KCNJ12	0.950823	3.48492
																																														PRPF40B	0.950742	6.04895
																																														NANOG	0.946057	28.7334
																																														SESN1	0.945219	12.9729
																																														MAP3K8	0.944902	3.20657
																																														BBS2	0.94371	11.5731
																																														C11orf71	0.943475	2.4899
																																														GPRIN3	0.943064	3.61789
																																														LARP7	0.940775	14.8758
																																														C3	0.939882	4.16623
																																														MAPK13	0.937715	6.56773
																																														SLC22A15	0.937599	2.75064
																																														ACADS	0.935858	5.18799
																																														YPEL1	0.934973	3.10499
																																														ITM2A	0.934181	13.1228
																																														SELENOP	0.933389	2.57772
																																														PIK3R5	0.93262	5.32332
																																														NEFM	0.931011	10.8137
																																														SLC16A2	0.929065	21.7961
																																														CD82	0.926999	3.4712
																																														PROCR	0.925837	6.66266
																																														SPRY4	0.924897	37.276
																																														GPR137B	0.923033	3.44472
																																														COCH	0.922672	9.30553
																																														SFN	0.921424	4.34193
																																														CRTC3	0.91879	7.92034
																																														CCL2	0.917967	2.3829
																																														TTC39B	0.916173	7.39823
																																														C4orf33	0.914095	2.36848
																																														BMF	0.914041	12.3071
																																														NMU	0.912096	8.0736
																																														SEMA6A	0.911106	37.1145
																																														DENND3	0.910981	3.25326
																																														DSP	0.908999	16.279
																																														LLPH	0.908863	10.6753
																																														UBASH3B	0.90761	11.2724
																																														C19orf66	0.906589	5.76871
																																														CRYBG1	0.906296	14.1257
																																														DDX58	0.905891	9.75399
																																														IAH1	0.904051	6.25298
																																														TMEM47	0.902138	18.0663
																																														STARD13	0.902103	3.48055
																																														COL27A1	0.901904	5.85598
																																														CACNA1G	0.900301	8.89708
																																														JAG2	0.900075	7.78521
																																														ZNF792	0.900003	7.24877
																																														GRIN2D	0.898449	7.41097
																																														ADAMTS3	0.898221	5.5318
																																														ROBO3	0.89563	4.30119
																																														FAM83B	0.894151	2.80301
																																														ABTB1	0.893726	2.85615
																																														INTS6L	0.893652	5.87754
																																														LMBR1L	0.893044	13.6559
																																														TMEM59L	0.892165	5.84432
																																														ASIC1	0.89134	4.6753
																																														CAPG	0.891323	14.648
																																														CCND1	0.890673	33.4859
																																														LDHD	0.890445	3.47022
																																														BAX	0.889931	20.3133
																																														LINGO2	0.889842	2.56973
																																														GDPD1	0.887594	4.1002
																																														SEMA5A	0.886242	9.62233
																																														APOBEC3F	0.885932	2.12807
																																														TMC6	0.885411	15.9243
																																														PIGP	0.884669	4.67492
																																														XKR5	0.884475	3.51324
																																														TLL2	0.88375	4.99531
																																														ATRNL1	0.883716	7.84571
																																														SPRY2	0.88271	25.083
																																														EPHA7	0.881952	9.09537
																																														PRDM5	0.880031	10.1086
																																														6-Sep	0.878631	20.3741
																																														KCNS3	0.877667	13.8504
																																														EXPH5	0.877329	2.87768
																																														HCN1	0.876101	2.1252
																																														ARID5A	0.874906	7.98699
																																														WDR47	0.873915	6.62123
																																														CADM1	0.872651	15.1438
																																														FNDC5	0.871746	2.1007
																																														PLOD2	0.871648	15.0338
																																														GPSM2	0.871609	7.89878
																																														ST3GAL5	0.869737	2.16835
																																														ZNF860	0.86936	3.57875
																																														H1F0	0.869346	24.8037
																																														SPA17	0.868806	2.87046
																																														GAS7	0.868751	8.47258
																																														VPS37D	0.867673	2.88463
																																														TRDN	0.867607	2.61324
																																														SLC22A3	0.8626	4.28405
																																														DUSP5	0.86189	21.8789
																																														TCF7	0.861595	7.23466
																																														ZNF624	0.860698	2.36476
																																														RASD2	0.859189	3.29523
																																														IL6R	0.857805	4.2818
																																														SYNPO	0.856642	2.98593
																																														IRF2BPL	0.856334	20.4598
																																														VWCE	0.854507	4.97134
																																														PKP3	0.853062	4.35361
																																														BAIAP3	0.852981	3.39424
																																														MYB	0.852249	3.00274
																																														OSBPL6	0.851978	6.99517
																																														HIST1H1C	0.85082	4.5684
																																														BACE2	0.850264	10.3188
																																														ZNF343	0.850209	4.52214
																																														ZNF395	0.850066	13.0435
																																														EGFR	0.849155	7.89903
																																														IGLON5	0.849079	15.61
																																														RHOBTB3	0.848993	12.1873
																																														FAM171B	0.848588	11.0134
																																														STOML1	0.847026	2.34403
																																														ZNF438	0.846874	2.13247
																																														ZNF799	0.846261	2.02132
																																														PTGR2	0.845788	3.34587
																																														TRPM4	0.845252	5.6318
																																														ARFGAP3	0.844696	7.54487
																																														RFX2	0.844051	2.6741
																																														CHST11	0.842617	12.0766
																																														TMCO4	0.842406	3.15835
																																														CHMP4C	0.842117	3.78656
																																														WFDC2	0.838225	10.1995
																																														KITLG	0.837662	6.07738
																																														FGD5	0.836636	12.0292
																																														SNAPC3	0.836426	15.3734
																																														ELOVL7	0.83637	5.23657
																																														PDE8A	0.835154	2.55827
																																														KCNN1	0.835039	4.50729
																																														SFI1	0.834773	6.84184
																																														SETD7	0.834413	7.71171
																																														GALNT10	0.832672	15.1183
																																														SGK1	0.831148	9.06182
																																														POC1B	0.830798	7.71628
																																														LGI2	0.829874	11.585
																																														HIP1R	0.828192	7.69294
																																														GLT8D2	0.827598	3.08481
																																														PCDHGB4	0.826626	2.72159
																																														JAK3	0.824161	3.51196
																																														FIBCD1	0.822735	3.21626
																																														FREM1	0.820117	2.57583
																																														VAMP8	0.81994	14.2731
																																														TAOK3	0.819463	9.1432
																																														TESMIN	0.81933	11.5101
																																														KATNAL2	0.818542	3.4699
																																														PPP1R14A	0.817759	5.98548
																																														PTPN3	0.815939	4.45453
																																														LUZP2	0.81577	3.44368
																																														PRR14	0.813761	7.32151
																																														SAT1	0.813001	14.9408
																																														ELAVL2	0.810834	9.44487
																																														MOSPD1	0.80891	9.90568
																																														ABHD14B	0.807599	3.05794
																																														DEF6	0.80684	3.26967
																																														COL6A2	0.806835	12.7901
																																														DCAKD	0.806069	12.575
																																														SENP7	0.805852	3.85995
																																														SYT7	0.805782	10.8783
																																														ZNF585A	0.802706	3.71748
																																														CACNA2D3	0.802676	2.82733
																																														TMEM150C	0.802582	2.67098
																																														ZNF518B	0.802305	9.13877
																																														FCHO2	0.801429	5.85194
																																														ITGA2	0.80133	6.35635
																																														PLA2G7	0.800915	3.45077
																																														RGL3	0.800456	5.42535
																																														DENND4A	0.800023	4.34833
																																														PIFO	0.799843	2.40242
																																														LRRK1	0.799742	6.84184
																																														PLCD3	0.798583	10.0238
																																														PABPC5	0.798039	2.59232
																																														TM2D1	0.797602	4.10871
																																														MDFI	0.797218	11.0957
																																														RPS6KA6	0.796811	10.1341
																																														SPRY1	0.796143	14.7242
																																														CDK14	0.795781	14.8216
																																														FAM69A	0.793301	4.29955
																																														CBLC	0.7928	3.95392
																																														PABPC4L	0.792341	3.81711
																																														NDRG2	0.791946	8.37234
																																														TAB3	0.789827	12.0615
																																														BNIP3	0.789788	15.7473
																																														TMEM144	0.789771	2.04967
																																														NAALAD2	0.788256	2.95756
																																														PTCHD1	0.788205	6.61604
																																														EEF1AKMT2	0.787855	4.75936
																																														PTPN6	0.787519	6.35895
																																														COL23A1	0.787393	3.90045
																																														PHLDB2	0.787258	15.9173
																																														B4GALT6	0.787194	8.68712
																																														TRANK1	0.785723	6.55192
																																														CCDC69	0.785523	10.7529
																																														FAM114A1	0.782264	5.33535
																																														IL1RAP	0.781628	4.0528
																																														LHFPL1	0.780415	2.56644
																																														STRA6	0.780008	8.23887
																																														LRRC75A	0.778781	3.86407
																																														ZBTB42	0.778056	3.67008
																																														FZD6	0.777831	5.53394
																																														STEAP2	0.77731	5.39
																																														NBPF15	0.77705	2.54567
																																														HS1BP3	0.777004	8.25639
																																														ALS2CL	0.776319	2.30222
																																														ARSA	0.776092	4.25765
																																														MTUS1	0.775794	4.50015
																																														ANKRD6	0.774413	5.6107
																																														SSBP4	0.774259	9.28583
																																														MMGT1	0.773793	12.4549
																																														MGST2	0.773343	2.86612
																																														PHF6	0.771957	17.4706
																																														ZC3H10	0.77105	5.20841
																																														FAM92A	0.770308	8.13852
																																														COL5A2	0.769337	12.8824
																																														LPAR1	0.769274	2.33465
																																														MORC4	0.76829	5.29066
																																														GRIA4	0.767556	6.9818
																																														LTBP1	0.766867	15.8586
																																														TACC1	0.766037	10.3104
																																														PLBD1	0.764097	6.91392
																																														DSC3	0.763576	2.64026
																																														EML3	0.762854	10.5961
																																														JAZF1	0.761332	4.82288
																																														MGAT3	0.761126	10.3014
																																														SNAI3	0.760095	2.55827
																																														ZNF555	0.759061	3.84097
																																														CMBL	0.758446	12.2246
																																														SFR1	0.758396	3.16093
																																														SCARA3	0.758175	7.26873
																																														MAPRE3	0.758103	3.20126
																																														SHC3	0.757916	8.99854
																																														HEATR5A	0.757018	8.80248
																																														ZNF823	0.755801	2.52319
																																														PRLR	0.755794	2.54668
																																														CRIP3	0.754271	3.83328
																																														CRIP2	0.753896	2.32797
																																														USP30	0.752703	4.33249
																																														PAQR5	0.752564	6.00031
																																														RAB9A	0.75247	9.89886
																																														PCDH10	0.751786	4.61152
																																														PLCD1	0.751337	7.08806
																																														C17orf58	0.751007	8.8645
																																														PMP22	0.75091	2.43987
																																														OTUD1	0.750653	3.01648
																																														SLC4A7	0.750206	9.21151
																																														ADAMTS16	0.749484	9.42107
																																														SPATA7	0.748785	3.67951
																																														FLT4	0.748626	9.55769
																																														ADAMTS2	0.748264	3.88022
																																														MMD	0.74753	12.147
																																														EIF4A2	0.746094	14.8706
																																														NCAN	0.745966	5.30305
																																														CRABP1	0.745261	12.7549
																																														SPTSSB	0.74501	4.20913
																																														RTL8B	0.744637	4.62828
																																														REEP6	0.743754	7.61619
																																														FAM122B	0.742445	15.4755
																																														RBMX2	0.742441	13.0013
																																														FPGT	0.742331	2.30128
																																														SMIM14	0.741844	7.97446
																																														GABRP	0.741318	2.44345
																																														MMP25	0.740574	9.18419
																																														WDR86	0.740365	3.8293
																																														TUBE1	0.73871	4.48317
																																														SGSM1	0.738455	2.36428
																																														NKX1-2	0.738291	15.5331
																																														HERC3	0.736784	2.16632
																																														FBXO16	0.736775	2.17865
																																														KCNH2	0.735759	6.12598
																																														FMN2	0.735725	2.04501
																																														ATXN10	0.73466	23.0354
																																														SSFA2	0.733492	5.24402
																																														TMCC3	0.73158	2.06018
																																														GAB2	0.730627	5.60399
																																														PPP3CA	0.729691	12.6001
																																														MIEN1	0.729175	6.75085
																																														AES	0.728016	13.6029
																																														CD9	0.727982	15.3768
																																														ITPR2	0.727809	9.45714
																																														HIVEP2	0.727559	4.82884
																																														AK4	0.727426	16.772
																																														TTLL1	0.726313	2.54398
																																														PBK	0.725787	4.70481
																																														BCL2L2	0.724821	8.28548
																																														ARHGEF3	0.724051	3.45494
																																														MAN2B2	0.723332	4.75936
																																														GPR37	0.721962	3.84861
																																														AHNAK	0.721278	6.55497
																																														PCMTD2	0.721077	4.01733
																																														FRMD5	0.718057	6.24899
																																														ENTPD5	0.715872	2.6377
																																														TM7SF3	0.714714	14.9405
																																														DNAJC6	0.714568	3.791
																																														DUSP6	0.714366	18.4905
																																														LRRCC1	0.714172	6.17168
																																														NEK9	0.714017	14.7389
																																														UEVLD	0.713892	3.81228
																																														SEMA3F	0.71388	11.434
																																														SOX21	0.712542	4.14945
																																														PTPRM	0.7123	3.59337
																																														DDIT4L	0.712006	4.01012
																																														KLHL36	0.711798	12.6256
																																														RAB3IP	0.711206	8.54224
																																														ZNF440	0.711084	3.53927
																																														CXCL5	0.711037	3.17752
																																														KLF10	0.710255	11.1424
																																														TANC2	0.710189	6.41272
																																														MYLIP	0.709698	10.1362
																																														KDR	0.70961	18.2857
																																														CRISPLD2	0.708668	3.1515
																																														PACSIN3	0.708342	8.27587
																																														ACSF2	0.707878	4.02085
																																														SLC22A23	0.707758	14.5462
																																														NOL4L	0.70747	7.65829
																																														SORBS3	0.707143	11.9955
																																														DPH6	0.705424	6.06245
																																														MMAA	0.705286	2.92265
																																														SCRN3	0.704982	3.82141
																																														BMP1	0.703194	4.45624
																																														KLHL17	0.703016	4.41725
																																														SPRED2	0.701518	9.90568
																																														PIGF	0.701495	2.2311
																																														SMIM8	0.70071	3.53853
																																														UGT8	0.700682	13.0639
																																														GABARAPL1	0.699953	15.5144
																																														ATP6V1F	0.69986	7.69912
																																														SRD5A3	0.699845	9.83986
																																														NOS1	0.699562	5.50681
																																														GRHL1	0.699219	2.12571
																																														WIPI1	0.698871	5.86096
																																														GNG11	0.696187	2.53731
																																														TTC33	0.695934	4.79315
																																														HMCN1	0.695813	5.10841
																																														KLF8	0.695727	3.68197
																																														DMRTA1	0.69331	3.16768
																																														XRN1	0.692864	5.11787
																																														LACTB2	0.691445	2.916
																																														PAQR3	0.69045	7.25695
																																														MXI1	0.688412	3.39288
																																														GSN	0.688048	10.0714
																																														USP53	0.687174	7.37109
																																														PREX1	0.686443	7.89878
																																														ARHGEF25	0.686088	2.26075
																																														STX16	0.685641	11.6177
																																														CENPA	0.685538	5.79076
																																														PCDHAC2	0.685342	3.16802
																																														CASP7	0.684505	2.95189
																																														ARL13B	0.683766	4.73695
																																														CSPG4	0.683414	3.15331
																																														SLC25A30	0.683214	4.15541
																																														MRPL10	0.682702	11.2044
																																														RORB	0.681981	6.20688
																																														POLK	0.681188	3.25622
																																														ITGB4	0.680526	2.30849
																																														PAMR1	0.680345	4.3987
																																														TDRD7	0.67955	2.45147
																																														SLC24A2	0.678848	4.06249
																																														PQLC3	0.678752	4.87299
																																														NEDD1	0.678521	8.84951
																																														ARMT1	0.678343	9.45055
																																														DTX2	0.677717	4.58871
																																														CCDC113	0.677248	4.20765
																																														P2RY1	0.676441	8.54536
																																														MAP4K2	0.675915	7.86439
																																														NAGA	0.675107	9.41596
																																														ENPP4	0.675026	3.26561
																																														GRAMD4	0.67482	8.0624
																																														BMP4	0.673798	2.28574
																																														RNF217	0.673085	3.44404
																																														BBX	0.672558	8.0547
																																														ATP2B4	0.672388	9.87809
																																														HSD17B11	0.671611	4.43152
																																														MIF4GD	0.671123	3.74073
																																														PDE5A	0.668973	7.01905
																																														DDHD2	0.666171	6.08476
																																														MBOAT1	0.665799	4.45494
																																														GCH1	0.665363	5.35269
																																														BAZ1A	0.66494	7.25695
																																														GAL3ST1	0.664679	3.49828
																																														IPMK	0.664267	5.60452
																																														CAPRIN2	0.664084	4.74902
																																														PTCH1	0.663899	7.3358
																																														KLHL24	0.663662	6.16981
																																														TRIB2	0.662627	14.0461
																																														ZDHHC4	0.661988	5.15059
																																														TRPS1	0.661699	3.28397
																																														ANKH	0.660002	4.72436
																																														CNTN1	0.659612	5.15061
																																														SERTAD2	0.658849	4.4559
																																														PRKCA	0.658778	11.627
																																														RBL2	0.658651	6.02017
																																														USP28	0.65862	12.3054
																																														COL8A2	0.658058	2.19567
																																														PIK3R1	0.657758	6.07187
																																														GNG7	0.657529	4.76553
																																														FRMD4B	0.656726	2.05393
																																														RHBDF1	0.656683	5.6912
																																														MMP14	0.656506	13.6908
																																														OSMR	0.656245	2.7437
																																														DEPDC1	0.655495	7.26778
																																														R3HDM2	0.655386	5.0915
																																														ENDOD1	0.65503	3.20225
																																														SWT1	0.654151	3.18648
																																														NRBP2	0.653763	2.97884
																																														EPOR	0.653742	3.6936
																																														PXK	0.653269	3.7269
																																														NAT6	0.652949	2.36687
																																														ITGA9	0.652663	4.78548
																																														YOD1	0.651287	4.71808
																																														CEP70	0.651274	5.20025
																																														OSBPL5	0.651102	3.88015
																																														DPP10	0.650917	3.28449
																																														C3orf67	0.649617	2.42079
																																														TRIM21	0.647599	5.78984
																																														IVNS1ABP	0.645917	12.7254
																																														TMEM68	0.645837	5.18657
																																														PLCG2	0.643814	3.6466
																																														PCED1B	0.643526	2.35309
																																														PIGV	0.643323	3.6631
																																														RUNX1T1	0.642568	5.65821
																																														CBLN1	0.642272	3.87605
																																														PTBP3	0.641585	9.83621
																																														ETV4	0.640551	14.9442
																																														ARL15	0.639281	4.76119
																																														MGAT5B	0.639065	4.24976
																																														PGM1	0.63872	12.5261
																																														CAMK1D	0.637746	4.79216
																																														MAPK4	0.637241	4.70816
																																														KLHL5	0.636928	7.57409
																																														CORO2B	0.63606	3.61955
																																														RASGRP1	0.634696	2.17287
																																														DNAL4	0.63438	3.85162
																																														FSCN1	0.633485	9.97286
																																														SLC4A11	0.633445	6.42376
																																														HPSE	0.633399	2.07583
																																														HGNC:18790	0.633397	10.513
																																														CNOT6L	0.633329	5.25861
																																														SMAD3	0.632076	7.97673
																																														FBN2	0.632033	9.3598
																																														TBC1D8B	0.631644	3.02702
																																														CRABP2	0.631506	14.5234
																																														JAK2	0.631398	2.24596
																																														CD109	0.630536	3.37314
																																														ID2	0.630401	6.30265
																																														BMPR2	0.629211	5.30991
																																														NFIL3	0.628708	4.54377
																																														HLTF	0.627873	6.91881
																																														CSRNP3	0.626019	3.27938
																																														GPR157	0.625814	2.13964
																																														MACROD1	0.625002	3.27474
																																														ZFP14	0.624949	3.86218
																																														UFM1	0.624936	7.90252
																																														CTSK	0.624522	2.37684
																																														FERMT1	0.624284	10.3744
																																														ZNF57	0.624158	2.88463
																																														IPP	0.624021	2.45656
																																														RAB3IL1	0.623498	2.47458
																																														ZNF841	0.622847	3.27971
																																														HDAC11	0.62218	3.85732
																																														MFSD6	0.621667	2.88454
																																														PEX1	0.620995	8.25826
																																														GSTM4	0.618608	4.57565
																																														SGCE	0.617654	6.65883
																																														TNFAIP8L1	0.617326	3.2452
																																														PIDD1	0.614819	3.78812
																																														C12orf66	0.613959	2.96273
																																														MYRF	0.613218	2.59554
																																														SLCO4A1	0.612705	5.20435
																																														CDC14B	0.612641	14.1965
																																														ZFYVE16	0.612387	5.19824
																																														PINK1	0.612175	3.08547
																																														RANBP17	0.611626	3.36117
																																														RGS17	0.611212	3.26701
																																														SAMD12	0.610502	2.49191
																																														RAB12	0.610313	7.47965
																																														PHF19	0.609415	6.91848
																																														DHX32	0.609308	5.31329
																																														IRF6	0.609254	5.00475
																																														TTC26	0.608172	3.64003
																																														ZDHHC22	0.606885	10.91
																																														OMA1	0.606369	3.62025
																																														TBC1D23	0.606304	7.28618
																																														SLC16A5	0.605654	2.73652
																																														FKBP14	0.604269	5.25677
																																														ZBED8	0.603768	2.5144
																																														GSTO1	0.603582	8.64656
																																														ERRFI1	0.603515	7.42554
																																														TUBB4A	0.60315	5.6912
																																														MYSM1	0.603111	5.67538
																																														INA	0.601453	9.76381
																																														TRIQK	0.601117	4.62596
																																														BTG3	0.601081	3.38687
																																														AMIGO2	0.600575	4.58592
																																														SLC6A6	0.600192	15.3428
																																														CEP57L1	0.599154	2.88463
																																														SNX10	0.599094	3.71225
																																														C1orf115	0.59779	5.45734
																																														NODAL	0.597308	2.40036
																																														BICDL2	0.59705	2.16254
																																														ST6GAL2	0.59703	5.17663
																																														GRHL2	0.596931	7.5632
																																														UGCG	0.596499	5.18765
																																														ATP11B	0.595569	6.57835
																																														KLHL28	0.594989	3.16744
																																														FOXJ2	0.594238	5.88776
																																														RHOU	0.594222	3.77054
																																														GNB4	0.593804	7.14926
																																														SRGAP2C	0.593706	2.02369
																																														SKAP2	0.591188	2.80491
																																														TMEM128	0.590764	4.93413
																																														ANKRA2	0.590415	2.18892
																																														TFRC	0.590301	10.0173
																																														STAT5A	0.589646	2.12608
																																														NNT	0.589631	7.73445
																																														SYT2	0.589283	9.93743
																																														PLS1	0.588917	7.97673
																																														SDHAF4	0.588683	3.27634
																																														H2AFY2	0.588342	8.99801
																																														C6orf89	0.58629	6.6857
																																														PRKCG	0.585127	2.77115
																																														KCNK6	0.584402	4.77355
																																														BBS10	0.584027	2.98448
																																														AP1S3	0.583973	3.74068
																																														HIBADH	0.583367	6.78708
																																														XIAP	0.583237	6.814
																																														OSBPL3	0.581867	5.79076
																																														DPP4	0.580942	2.38188
																																														CCNG2	0.580511	2.87998
																																														AGO4	0.580229	4.8472
																																														CBARP	-0.58031	2.324
																																														RBM19	-0.5804	6.59693
																																														TRAPPC12	-0.58096	3.29646
																																														PCOLCE	-0.58179	4.40382
																																														C12orf45	-0.58198	7.58024
																																														SLC25A22	-0.58266	7.38718
																																														DDRGK1	-0.58422	5.40608
																																														PUS1	-0.5848	7.06665
																																														CACNG8	-0.58481	2.08797
																																														NAP1L3	-0.58494	12.8823
																																														FAM102A	-0.58784	8.51975
																																														NPTX2	-0.58808	6.66266
																																														TRIM14	-0.58825	7.79832
																																														NXPE3	-0.58934	8.85211
																																														SYTL2	-0.59031	2.36571
																																														ZHX1	-0.59086	3.28541
																																														PPAN	-0.59136	2.20371
																																														ACP2	-0.59216	5.59991
																																														TFDP2	-0.59297	13.0641
																																														DDX28	-0.59303	6.16168
																																														PHLDA1	-0.59326	7.59509
																																														ZNF282	-0.59408	8.74266
																																														COX19	-0.59601	3.9886
																																														SCAF4	-0.59666	12.3738
																																														DNER	-0.59688	2.01508
																																														C1S	-0.59718	3.404
																																														TMEM185B	-0.59791	3.83615
																																														ZNF668	-0.59794	2.88923
																																														ARVCF	-0.59959	8.39565
																																														IGFBP2	-0.6006	9.17344
																																														ADGRL2	-0.60148	12.7948
																																														PGP	-0.60305	6.67887
																																														WWC3	-0.60328	9.13886
																																														UBE2S	-0.6039	7.36345
																																														TEAD4	-0.60399	9.16969
																																														FRY	-0.60474	4.25036
																																														C8orf82	-0.60482	4.54391
																																														CHST10	-0.60487	9.99234
																																														IBA57	-0.60523	4.24693
																																														RASSF1	-0.60604	3.31792
																																														MRTO4	-0.60615	10.7558
																																														IGSF9	-0.60646	7.46715
																																														LAMA5	-0.60654	10.2625
																																														USP36	-0.60762	11.6299
																																														LYNX1	-0.60763	3.63388
																																														SRSF6	-0.60794	11.0033
																																														TP53I3	-0.61018	7.20577
																																														ZNF544	-0.61065	9.43952
																																														ZNF689	-0.61098	8.20295
																																														ZNF790	-0.61105	2.16237
																																														C8orf58	-0.61131	4.66191
																																														ZNF354C	-0.61147	4.9157
																																														RAB11FIP1	-0.61161	8.10167
																																														L3HYPDH	-0.61181	2.03695
																																														TUBB6	-0.61221	11.5741
																																														ARFRP1	-0.61255	6.17395
																																														MBD3	-0.61267	6.75217
																																														DUSP23	-0.61301	5.67307
																																														ADCY9	-0.61309	5.92757
																																														ANOS1	-0.61332	13.2103
																																														SDC2	-0.61341	15.5875
																																														VPS18	-0.61436	10.2919
																																														TSR3	-0.61477	6.16408
																																														COL11A1	-0.61501	4.50015
																																														ADCY6	-0.61514	5.48417
																																														PPP1R16B	-0.6156	8.66094
																																														TNRC6B	-0.61562	9.43088
																																														PALLD	-0.61579	10.0667
																																														PMEL	-0.61593	13.8618
																																														ASTN1	-0.61745	3.55131
																																														STAMBPL1	-0.61755	2.65701
																																														RAB39B	-0.6176	5.53522
																																														DNAJC2	-0.61824	7.83158
																																														ATF3	-0.61836	6.32067
																																														TAC3	-0.61942	2.10126
																																														RRP1	-0.61948	6.74958
																																														RGS3	-0.62038	6.60009
																																														BCAT2	-0.62047	7.67433
																																														CCDC137	-0.62225	6.55094
																																														FRAS1	-0.62316	9.12709
																																														PFKFB4	-0.62342	6.03702
																																														EXOSC4	-0.62446	5.12539
																																														TMEM185A	-0.62529	3.23589
																																														KMT2D	-0.6256	8.39928
																																														CSMD2	-0.62609	6.35635
																																														SOX12	-0.6266	10.4508
																																														MZT2A	-0.62676	8.82615
																																														CGNL1	-0.6278	7.04052
																																														LMNA	-0.62788	6.45637
																																														FAM46B	-0.62826	8.08173
																																														CYB5B	-0.62856	17.1836
																																														SLC46A1	-0.62867	2.04113
																																														CROCC	-0.62916	4.75934
																																														CITED4	-0.62945	3.20359
																																														CAVIN3	-0.62962	4.56662
																																														MIB2	-0.62989	5.39041
																																														GCLM	-0.63032	8.66891
																																														TMPRSS2	-0.63065	5.08307
																																														MYCN	-0.63094	11.1155
																																														BCL7B	-0.63127	9.50424
																																														RABEP2	-0.63131	4.16789
																																														GMDS	-0.63133	9.00637
																																														ZBED3	-0.63203	4.08432
																																														DGKK	-0.6323	7.14332
																																														NIPAL3	-0.6324	5.93688
																																														KLHL4	-0.6324	9.78539
																																														COL18A1	-0.63243	8.89043
																																														MIGA2	-0.63336	6.4979
																																														NTM	-0.63378	6.39508
																																														FAM207A	-0.63461	5.6298
																																														BTBD9	-0.63501	3.77443
																																														SYNE4	-0.63521	5.39
																																														CREBBP	-0.63563	11.1887
																																														FEZ1	-0.6367	11.5067
																																														SNTA1	-0.63828	3.10892
																																														PAK4	-0.64089	11.3058
																																														ERBB2	-0.64093	11.7243
																																														MYBBP1A	-0.64098	9.32128
																																														GPT2	-0.64117	16.0458
																																														RHOB	-0.64161	6.50656
																																														ZSWIM5	-0.64194	4.02085
																																														COG8	-0.64244	4.58076
																																														ROMO1	-0.64266	5.36872
																																														UBALD1	-0.64296	6.60892
																																														HK2	-0.64324	19.0462
																																														EPM2A	-0.64438	3.06441
																																														STUB1	-0.64454	7.67769
																																														GPR176	-0.64465	16.1674
																																														ABHD4	-0.64493	11.0494
																																														CEBPB	-0.64557	4.76722
																																														BASP1	-0.6456	17.2022
																																														NECTIN3	-0.64617	11.0492
																																														MAPK8IP1	-0.64635	8.87344
																																														RGMA	-0.64712	7.96098
																																														LITAF	-0.64732	9.96217
																																														BSN	-0.64742	3.20647
																																														VEGFA	-0.64838	6.78165
																																														MYL6	-0.64861	11.7723
																																														JMJD4	-0.64865	3.17688
																																														BCL9L	-0.64929	8.72717
																																														ALG1	-0.65125	6.60652
																																														KLKB1	-0.65132	6.60751
																																														CLDN19	-0.65302	3.27652
																																														KRI1	-0.65315	6.90011
																																														NACAD	-0.65471	3.9846
																																														HCFC1	-0.65541	13.0462
																																														PPP1R3F	-0.65575	3.38886
																																														PCDH1	-0.65615	15.7038
																																														SERPINF1	-0.65638	6.19117
																																														CCDC86	-0.65822	8.90176
																																														C7orf49	-0.65829	5.91973
																																														NUDT16L1	-0.65882	6.09186
																																														PLEKHA6	-0.65906	6.90769
																																														RSPO4	-0.65912	3.7069
																																														CTSZ	-0.65939	8.29801
																																														MGMT	-0.66107	4.42791
																																														CCDC94	-0.66116	7.25729
																																														MYO1E	-0.66281	14.471
																																														WDFY2	-0.66408	13.7027
																																														ZNHIT2	-0.66411	2.6669
																																														C7orf26	-0.66454	9.79174
																																														RANGAP1	-0.66507	11.582
																																														ASTE1	-0.66664	3.085
																																														SPHK2	-0.66679	6.93652
																																														CTU1	-0.66821	3.68649
																																														METTL1	-0.66881	6.67917
																																														BRF2	-0.66893	3.6344
																																														MFAP4	-0.66924	2.54533
																																														HEXDC	-0.66998	3.57444
																																														ZFHX2	-0.67019	9.16224
																																														DDX51	-0.67068	6.00403
																																														SIX5	-0.67184	3.68127
																																														NCOA5	-0.67315	11.3001
																																														SHB	-0.67385	2.85615
																																														C19orf24	-0.67432	7.37778
																																														CYB5D2	-0.67445	2.56718
																																														SH2D3C	-0.67467	2.06938
																																														DOHH	-0.6766	4.44127
																																														CLCN7	-0.67992	11.3262
																																														TBC1D9	-0.68037	2.42099
																																														RHOBTB2	-0.68326	7.36979
																																														SPARC	-0.68425	21.8626
																																														DST	-0.68452	2.38597
																																														NDUFAF8	-0.68589	6.97447
																																														HHIPL1	-0.68609	3.69112
																																														DHRS4	-0.6862	4.82977
																																														ZNF316	-0.68797	7.15362
																																														ZNF579	-0.69048	8.05175
																																														ZNF296	-0.69171	3.35178
																																														CACHD1	-0.69297	18.2001
																																														LGALS3BP	-0.6934	13.0689
																																														DHRS4L2	-0.69415	3.38099
																																														VRTN	-0.69423	14.471
																																														C19orf60	-0.69504	5.9893
																																														TMEM160	-0.69669	6.09642
																																														SLC15A3	-0.69675	5.34293
																																														NES	-0.69718	9.84263
																																														SCN4A	-0.69785	6.96722
																																														TSR1	-0.69842	20.2869
																																														BAG1	-0.69919	12.6277
																																														SLC17A9	-0.70007	6.69897
																																														CABLES1	-0.70054	10.2123
																																														TMEM97	-0.7014	13.1285
																																														FZD8	-0.70203	6.04827
																																														LARGE2	-0.70295	12.8881
																																														ZNF558	-0.70529	6.99751
																																														ARSJ	-0.71336	4.342
																																														ARMC10	-0.71454	4.72506
																																														H3F3C	-0.71501	7.78964
																																														SYP	-0.71546	5.3593
																																														VAT1L	-0.71575	20.6938
																																														MAP3K14	-0.71626	3.19952
																																														LRFN4	-0.71756	7.32294
																																														ADI1	-0.71793	3.43951
																																														LGALS8	-0.71995	4.02052
																																														ZNF488	-0.72101	8.55375
																																														RIOX2	-0.7214	8.97433
																																														ADM2	-0.72178	7.76748
																																														MTSS1L	-0.72216	6.55854
																																														NUAK1	-0.72289	12.5859
																																														SYN3	-0.72653	3.96109
																																														PCK2	-0.72659	17.8223
																																														ARHGAP22	-0.72672	9.04011
																																														GNE	-0.7273	9.18498
																																														DUS3L	-0.72793	12.2662
																																														WFIKKN1	-0.72873	4.26707
																																														TACC2	-0.72914	14.4692
																																														SACS	-0.7294	12.1629
																																														ZNF48	-0.72989	12.7494
																																														CA11	-0.73128	9.55118
																																														DISP1	-0.73243	4.79888
																																														FGFBP3	-0.7334	28.0658
																																														POLE4	-0.73366	7.79632
																																														GLIPR2	-0.73464	5.27364
																																														WTIP	-0.73467	6.96599
																																														FAM129A	-0.73501	9.72385
																																														PLIN2	-0.73603	14.7427
																																														TP53BP1	-0.7362	14.4217
																																														FASN	-0.73695	14.5873
																																														ADAMTS5	-0.73836	2.86735
																																														DGCR8	-0.73937	13.5527
																																														NMRK2	-0.7421	10.6968
																																														SH2B2	-0.74398	5.86418
																																														IGFBP6	-0.7442	2.56545
																																														CYP2S1	-0.74454	16.9469
																																														CAMK2N2	-0.74556	2.65018
																																														TEF	-0.74634	6.85535
																																														EGLN2	-0.74659	3.9409
																																														APOC1	-0.74711	8.01748
																																														C12orf57	-0.74835	9.63105
																																														SAFB2	-0.749	12.5859
																																														MYH9	-0.74965	9.69297
																																														TRPC4	-0.75121	9.6299
																																														FMNL3	-0.75125	11.8994
																																														TELO2	-0.75204	13.0167
																																														SMIM4	-0.75246	6.56163
																																														TUBB2A	-0.75333	13.8937
																																														HCN4	-0.75586	9.55272
																																														LRRC55	-0.75897	4.14475
																																														ATXN7L2	-0.76063	5.16378
																																														GPC4	-0.76413	36.5796
																																														LRRC2	-0.76458	4.00575
																																														TRAM2	-0.76505	15.1672
																																														P3H2	-0.76664	10.6144
																																														WDPCP	-0.768	8.56239
																																														TTN	-0.76841	3.91234
																																														PCYT2	-0.76869	15.2002
																																														KIF9	-0.7687	3.66208
																																														ZNF428	-0.76906	5.81114
																																														CHCHD2	-0.77192	13.0749
																																														ODC1	-0.77251	18.4328
																																														PLEKHG3	-0.77443	14.4352
																																														IGFBP3	-0.77498	3.28541
																																														SLFN13	-0.77703	5.37205
																																														AP5Z1	-0.77752	7.16579
																																														MEGF10	-0.77919	16.969
																																														DAPK3	-0.78003	10.9098
																																														SLC16A9	-0.78015	8.56604
																																														PKNOX2	-0.78182	4.54707
																																														KCNC3	-0.78189	3.63217
																																														UBXN8	-0.7819	6.84184
																																														FAM173A	-0.7824	4.79223
																																														BCAR1	-0.7829	15.352
																																														KCNK12	-0.78397	4.29796
																																														GAS1	-0.78501	2.69455
																																														KIF26A	-0.78672	13.6428
																																														PARD3B	-0.78695	4.60958
																																														ZNF286B	-0.78794	3.74564
																																														NBPF1	-0.78939	8.34097
																																														GAL3ST3	-0.79036	8.09563
																																														LPP	-0.79167	16.0598
																																														SOCS3	-0.79351	11.8906
																																														NAV2	-0.79371	20.793
																																														AP2A2	-0.79487	2.02994
																																														TMEFF2	-0.79607	2.76612
																																														LRRN1	-0.79723	24.2893
																																														GDPD2	-0.79889	11.1584
																																														NRP1	-0.79944	3.21771
																																														PLEKHB1	-0.79971	6.63746
																																														MVK	-0.80037	11.8705
																																														RABGAP1L	-0.80053	19.6573
																																														ZNF324	-0.80243	4.79814
																																														SETD1B	-0.80261	10.4654
																																														MFGE8	-0.80306	26.9484
																																														TCF15	-0.80365	3.3967
																																														BEX1	-0.80415	16.7848
																																														QRICH2	-0.80583	2.47453
																																														FOXP1	-0.80728	9.97233
																																														CYP2U1	-0.80867	8.39313
																																														TIMP3	-0.80989	6.38323
																																														SLC13A3	-0.81147	8.92861
																																														STS	-0.8116	7.24566
																																														GBE1	-0.81197	7.17388
																																														MAPK8IP2	-0.81315	9.39104
																																														COTL1	-0.81329	20.1452
																																														SMG9	-0.81344	10.0595
																																														THEM6	-0.81453	6.24712
																																														FLNC	-0.81521	16.6821
																																														RASL10B	-0.81592	15.9981
																																														FAM174B	-0.81783	12.5593
																																														FRAT2	-0.81877	15.9522
																																														CAVIN1	-0.82001	16.3369
																																														FGF2	-0.82068	18.7618
																																														ANGPTL2	-0.82086	10.0176
																																														MEPCE	-0.8212	13.0203
																																														TMEM198	-0.82312	6.45388
																																														C1orf122	-0.8232	8.09238
																																														TMED1	-0.82413	4.24126
																																														NANOS1	-0.82517	5.23731
																																														RGS16	-0.82589	10.197
																																														SEC14L5	-0.82657	7.60382
																																														B3GALT6	-0.82857	14.0497
																																														SLC15A2	-0.82924	3.36933
																																														DOCK2	-0.82963	2.79711
																																														PLA2G4C	-0.8308	2.04113
																																														FOXO3	-0.83125	13.1911
																																														KLHL21	-0.83273	14.7407
																																														FAM222A	-0.83331	2.48565
																																														STAC	-0.83578	8.98228
																																														SMOC2	-0.83605	4.25828
																																														PSMA6	-0.83628	3.74655
																																														SYNJ2	-0.83713	19.9437
																																														GRM3	-0.8382	2.97592
																																														DCLK1	-0.83902	16.6821
																																														ARMCX4	-0.8399	15.0907
																																														DBP	-0.84152	5.47814
																																														BTBD6	-0.84419	10.4994
																																														CLU	-0.84831	27.3554
																																														CDHR1	-0.84951	13.5025
																																														AMH	-0.85392	3.63732
																																														ACAT2	-0.85554	36.2816
																																														TCHP	-0.85588	6.55909
																																														CCNE2	-0.85715	3.32098
																																														NOS1AP	-0.85947	6.47187
																																														PRRT3	-0.8618	9.56757
																																														PDZRN3	-0.86223	14.2388
																																														MAP1B	-0.86305	12.3239
																																														FBLL1	-0.86431	3.29499
																																														SLC7A11	-0.86805	19.0221
																																														ACBD7	-0.86815	4.87201
																																														DAGLA	-0.86865	9.15203
																																														SLCO3A1	-0.86898	14.4531
																																														SPRED3	-0.8728	6.03613
																																														CADM2	-0.87318	5.57097
																																														LSS	-0.87493	9.13437
																																														C14orf37	-0.87876	14.2933
																																														AC004706.4	-0.87945	4.51389
																																														PDLIM7	-0.88146	15.2002
																																														IQCA1	-0.88442	4.07299
																																														PRKAR1B	-0.88472	17.3159
																																														TRIL	-0.88756	8.7069
																																														PHACTR2	-0.88934	16.719
																																														PTDSS2	-0.88945	3.36458
																																														TRMT61A	-0.88986	13.2103
																																														POLR3H	-0.89233	13.9972
																																														KLRG2	-0.89254	9.59656
																																														TOE1	-0.89258	13.0048
																																														TMEM158	-0.89377	8.88632
																																														FOSL2	-0.89591	6.45362
																																														SPTBN2	-0.89671	16.3501
																																														SLC12A8	-0.89897	12.1289
																																														SLC6A9	-0.89982	10.282
																																														CAPN13	-0.90031	3.59693
																																														ATAD3B	-0.90041	15.7576
																																														MGAT2	-0.9042	3.24726
																																														EFNA5	-0.90429	8.94362
																																														SLC1A4	-0.90617	3.89704
																																														AP5S1	-0.90668	4.74839
																																														SNTG2	-0.91266	3.32626
																																														KLHDC7A	-0.91279	21.9974
																																														ZNF829	-0.9137	3.75853
																																														FAM110C	-0.91403	7.416
																																														CHRNA9	-0.91453	2.11168
																																														RGL1	-0.91466	6.65061
																																														EGF	-0.91467	3.30333
																																														COG8	-0.91513	4.29955
																																														IQCJ-SCHIP1	-0.91935	2.42705
																																														BEX5	-0.92152	4.40019
																																														TMEM2	-0.92178	31.5387
																																														C16orf89	-0.92226	2.42773
																																														EGLN3	-0.92263	20.5304
																																														NEDD9	-0.92381	12.1243
																																														COBL	-0.92543	17.5674
																																														FEM1A	-0.92919	3.89754
																																														HAPLN3	-0.93014	18.9712
																																														CSPG5	-0.93108	5.32438
																																														DUSP4	-0.93242	15.5647
																																														PDGFRA	-0.93364	2.89103
																																														AUTS2	-0.9346	24.2519
																																														LANCL2	-0.93917	18.7698
																																														MXD1	-0.93951	2.03277
																																														KIAA1644	-0.9409	18.1187
																																														MMP24	-0.94254	16.954
																																														ARMCX6	-0.9441	8.04712
																																														BCOR	-0.95179	35.0394
																																														AARD	-0.95192	3.22745
																																														AMOTL2	-0.95302	21.1654
																																														ANKRD33B	-0.9541	20.3125
																																														CHST7	-0.95643	16.6081
																																														CFAP46	-0.96204	3.07991
																																														UTP14A	-0.96715	29.1934
																																														SMPDL3B	-0.96841	23.8212
																																														LCP1	-0.96855	8.30081
																																														NPAS1	-0.97225	4.76035
																																														RYR1	-0.9727	8.83016
																																														BMP2	-0.97364	6.30191
																																														MYOF	-0.97542	2.98991
																																														ARMC5	-0.9755	7.97212
																																														SHISA9	-0.97607	18.5101
																																														APOE	-0.97746	19.8781
																																														KCNN2	-0.98815	17.6884
																																														NRP2	-0.99734	39.6831
																																														DMPK	-0.99743	9.822
																																														GPC3	-0.99785	43.388
																																														TMEM200C	-1.00146	10.9059
																																														TRIB3	-1.00231	16.3166
																																														ACP5	-1.00266	2.04699
																																														ZNF771	-1.00365	8.30646
																																														SERPINB9	-1.00368	19.2953
																																														CRB2	-1.00522	12.1947
																																														GSTM1	-1.00597	3.46976
																																														RAB17	-1.00687	21.6747
																																														SPRN	-1.01257	2.61567
																																														NEBL	-1.01578	17.7362
																																														BACH2	-1.01636	5.28239
																																														RASSF10	-1.01861	5.19356
																																														PLCD4	-1.02129	4.53191
																																														TBX10	-1.02217	2.19118
																																														SYDE1	-1.03006	16.272
																																														EME2	-1.03516	7.17622
																																														DNAH17	-1.0357	3.09104
																																														C20orf24	-1.03898	7.0845
																																														HECW1	-1.03951	10.3142
																																														AXL	-1.04231	26.357
																																														C1orf21	-1.04297	33.5694
																																														NFASC	-1.04406	14.6373
																																														LRRN2	-1.04471	14.8695
																																														MXD4	-1.0465	28.0755
																																														HTR1D	-1.05023	2.8251
																																														FAM13B	-1.05619	16.9556
																																														MYH2	-1.05727	3.6806
																																														FAM43A	-1.0591	5.17823
																																														EDNRB	-1.0619	5.20307
																																														HS3ST2	-1.06457	3.93255
																																														ADRA2A	-1.06804	3.40645
																																														NCDN	-1.07104	22.4991
																																														VGLL3	-1.07198	21.8358
																																														PNCK	-1.07216	2.23506
																																														CRK	-1.07282	7.11467
																																														DCLK3	-1.07506	5.10716
																																														ATP1A2	-1.0761	23.3853
																																														PLAC9	-1.07702	4.39105
																																														DCC	-1.07767	2.47859
																																														SUSD5	-1.08099	10.8137
																																														PRUNE2	-1.08108	31.5459
																																														CCL26	-1.08547	4.81695
																																														MVD	-1.08596	22.5294
																																														ENDOG	-1.0869	4.23714
																																														VWA1	-1.08876	22.3856
																																														APELA	-1.09259	18.3674
																																														BEND6	-1.09595	4.1002
																																														CNTN2	-1.10216	7.5237
																																														ADAMTS8	-1.10269	27.9945
																																														PUS7L	-1.10598	11.7355
																																														MAP6	-1.10656	8.02054
																																														AC240274.1	-1.1153	3.95102
																																														PCDH19	-1.11696	7.78208
																																														RND1	-1.11773	8.13457
																																														PCDHGA10	-1.11872	13.7738
																																														TEX14	-1.12122	2.2442
																																														ATF5	-1.12479	14.6564
																																														LONRF2	-1.12508	2.57872
																																														STC1	-1.12888	18.4272
																																														XKR4	-1.13439	2.09478
																																														CCDC141	-1.13554	8.9866
																																														RIPK1	-1.13777	33.9524
																																														GPR143	-1.14085	24.9183
																																														VILL	-1.15186	3.5097
																																														ZNF276	-1.16155	6.24209
																																														LIPG	-1.17417	24.0904
																																														MYOCD	-1.17534	4.8481
																																														SLC7A5	-1.18247	39.9062
																																														TRPM3	-1.18392	13.6959
																																														FZD7	-1.18832	63.7532
																																														FST	-1.18855	14.4596
																																														NUAK2	-1.18884	13.0435
																																														TMEFF1	-1.19194	6.40245
																																														PLAT	-1.19488	13.1237
																																														TM4SF18	-1.19674	10.9566
																																														NME2	-1.19751	2.95355
																																														FBN1	-1.19908	22.8637
																																														MRGPRF	-1.21009	8.86697
																																														ADAMTS4	-1.21615	16.2162
																																														TULP1	-1.21654	3.82141
																																														AC007906.2	-1.21965	3.84506
																																														FBXL13	-1.22374	2.87046
																																														FAT2	-1.22772	9.27176
																																														LIX1L	-1.2286	8.77216
																																														LRRN3	-1.22995	2.28012
																																														TNC	-1.23264	27.2373
																																														TPM2	-1.23676	27.3139
																																														CCDC102A	-1.23719	12.0172
																																														FAM163A	-1.23814	2.46451
																																														PPP1R17	-1.24045	5.5624
																																														CDH26	-1.24045	2.6016
																																														OTX1	-1.24316	2.11909
																																														ZFHX4	-1.24855	5.57814
																																														DTNA	-1.25431	24.0366
																																														EPHA3	-1.25501	3.14141
																																														SYNM	-1.26024	11.451
																																														COL2A1	-1.26499	19.0381
																																														COL1A1	-1.26557	37.3803
																																														SFRP1	-1.26714	96.3434
																																														CARD9	-1.27267	2.09505
																																														HMOX1	-1.27404	30.0773
																																														SEZ6	-1.2749	12.8623
																																														DUSP2	-1.27785	9.16258
																																														IRAK4	-1.28551	3.0442
																																														RNF212	-1.28836	2.86017
																																														HS3ST5	-1.28858	12.2467
																																														SEMA3B	-1.28918	4.51664
																																														HLA-DQA1	-1.28939	2.22416
																																														ABCB1	-1.2956	2.59584
																																														HTR7	-1.29627	7.1081
																																														DNM3	-1.29914	7.91431
																																														TNNC1	-1.30325	5.44764
																																														PRR22	-1.30827	3.9234
																																														RASGRF2	-1.3163	35.7273
																																														ANGPT1	-1.31664	7.7934
																																														PCDH8	-1.31921	2.0083
																																														NUDT19	-1.32259	5.50266
																																														ADM5	-1.32437	2.44765
																																														NUDT3	-1.32683	7.94301
																																														LPCAT1	-1.32834	6.63157
																																														F13A1	-1.33168	2.85243
																																														CYP26A1	-1.33309	17.1526
																																														SEMA6D	-1.33598	13.758
																																														LHFPL6	-1.34209	11.5716
																																														TTBK1	-1.34415	11.0033
																																														SARM1	-1.34437	12.6282
																																														CHAC1	-1.34603	42.0943
																																														SEC14L2	-1.34858	5.33513
																																														SLA	-1.35713	5.61546
																																														FHOD3	-1.36545	33.529
																																														ANXA3	-1.36826	37.0214
																																														PNMA3	-1.37007	16.8319
																																														CCDC177	-1.37458	34.2755
																																														TEK	-1.37484	34.8829
																																														INHBE	-1.37669	27.3139
																																														ADAMTS17	-1.38065	5.32438
																																														ALKAL2	-1.38429	3.9153
																																														IFRD1	-1.38941	58.6481
																																														DUSP26	-1.39617	2.33037
																																														TXNDC5	-1.40232	3.54702
																																														IL21R	-1.40699	3.54826
																																														FLT3	-1.40825	2.6907
																																														MCHR1	-1.41199	6.28155
																																														MAP10	-1.41251	3.90209
																																														CER1	-1.41361	4.20496
																																														THBS1	-1.42191	61.0664
																																														LIMS2	-1.42422	7.1637
																																														CREB5	-1.42502	2.07423
																																														PDYN	-1.4337	8.82638
																																														DGKI	-1.4371	5.52139
																																														PCDH9	-1.4489	2.80301
																																														IFIT3	-1.45623	2.27525
																																														PDF	-1.46656	12.5334
																																														CXCL14	-1.4684	2.26001
																																														TPM1	-1.46856	66.4321
																																														AJUBA	-1.47213	48.3898
																																														ATAD3C	-1.4743	2.44022
																																														ZNF595	-1.48575	8.62398
																																														PAPLN	-1.48706	12.1809
																																														FABP7	-1.4918	28.6669
																																														SOX3	-1.49185	32.9198
																																														COL12A1	-1.50751	13.0762
																																														CYR61	-1.51099	75.6753
																																														FOXA2	-1.52617	5.10482
																																														LRRC17	-1.52622	11.5418
																																														ADM	-1.52813	49.4061
																																														TWIST2	-1.52956	6.21728
																																														EMX1	-1.5296	8.15408
																																														FABP3	-1.54018	41.9082
																																														LYPD1	-1.54719	2.08556
																																														MAP1A	-1.54725	37.1772
																																														GET4	-1.55224	6.89949
																																														C9orf172	-1.55253	5.11186
																																														NXPH2	-1.5538	7.99971
																																														CXCR2	-1.55871	2.71705
																																														TMEM114	-1.56736	2.45704
																																														FAM189A2	-1.57669	39.313
																																														IRAK1	-1.58156	63.8369
																																														GRIN2B	-1.58182	10.1051
																																														SRXN1	-1.58193	2.32842
																																														BRINP2	-1.58311	3.17526
																																														PRICKLE1	-1.59181	38.5411
																																														GPR75	-1.594	4.58946
																																														SERPINB4	-1.59781	2.53764
																																														GSG1	-1.60386	2.98667
																																														PDXP	-1.61002	7.4453
																																														CNN1	-1.62372	43.3576
																																														PARVG	-1.63682	2.53101
																																														TMEM88B	-1.63773	2.15637
																																														TRIM54	-1.65529	14.3945
																																														SLITRK6	-1.68194	4.1816
																																														CRYBA4	-1.68669	4.49177
																																														APC2	-1.68808	9.46361
																																														KCNMB1	-1.69106	6.26097
																																														SCX	-1.69521	5.05599
																																														SMOC1	-1.7023	7.33593
																																														CD247	-1.70481	4.15917
																																														CYP51A1	-1.72419	28.3411
																																														KCNK3	-1.73528	2.19222
																																														CFLAR	-1.76164	7.14926
																																														VGF	-1.78159	33.4633
																																														FEZF1	-1.78527	62.0882
																																														C17orf107	-1.80665	2.70854
																																														DRD2	-1.81007	3.5923
																																														C6orf223	-1.81292	8.25639
																																														PXDNL	-1.81888	2.683
																																														OTX2	-1.82064	61.1427
																																														DHRS3	-1.82234	37.0249
																																														MX2	-1.82245	7.86736
																																														MX1	-1.82553	6.89526
																																														PKDCC	-1.8377	55.551
																																														GCNT4	-1.86028	39.8944
																																														TNFRSF11A	-1.86723	50.4494
																																														HESX1	-1.86738	38.9986
																																														ABCA5	-1.90759	9.40744
																																														MYL9	-1.92648	97.873
																																														FGF1	-1.95436	2.13908
																																														FOXB2	-1.96184	6.22172
																																														LRRTM1	-1.97564	3.43185
																																														MICAL2	-1.97779	26.4097
																																														BTBD17	-1.99312	51.029
																																														ETV3L	-2.01661	4.51199
																																														TNFRSF19	-2.01891	5.88366
																																														UPK3B	-2.02507	2.44268
																																														VPS53	-2.04693	2.38863
																																														CDH9	-2.04731	3.30073
																																														GTF2IRD2B	-2.05091	2.9774
																																														ARHGAP36	-2.05326	6.49082
																																														SERPINE1	-2.05395	31.962
																																														ACOXL	-2.05713	53.5572
																																														PCDH7	-2.06813	37.9938
																																														TAC1	-2.07224	8.14247
																																														GLIPR1	-2.07264	2.02994
																																														UNC45B	-2.07474	3.01273
																																														VIL1	-2.07539	68.2034
																																														MSRB3	-2.10328	9.18419
																																														MYLPF	-2.14546	2.66259
																																														ZEB1	-2.15463	7.40957
																																														TXNRD2	-2.20072	45.0764
																																														CTGF	-2.24571	151.138
																																														TM4SF1	-2.25795	6.66266
																																														TCEAL5	-2.26113	4.241
																																														ANXA1	-2.26207	8.37827
																																														P2RY11	-2.26745	21.3493
																																														DAZL	-2.31069	12.2477
																																														AFP	-2.33578	13.7071
																																														ACTC1	-2.33857	102.208
																																														ACTG2	-2.35509	29.3426
																																														CCK	-2.3776	2.53101
																																														PAPPA	-2.38113	3.89737
																																														VIM	-2.43779	179.421
																																														DDR2	-2.45746	12.3599
																																														HHIP	-2.48242	3.23499
																																														RGS5	-2.52305	150.85
																																														LRP2	-2.56555	25.1149
																																														LIMCH1	-2.63356	50.5501
																																														TNFAIP6	-2.66562	7.11667
																																														FAM71F1	-2.69722	27.7879
																																														ALPK2	-2.69871	2.79902
																																														ZC3HAV1L	-2.71806	2.09975
																																														GLIPR1L1	-2.77822	24.2342
																																														TNNT2	-2.80972	34.4267
																																														DKK2	-2.81292	2.48204
																																														TAGLN	-2.90376	220.825
																																														ECHDC3	-2.92473	22.1992
																																														CALCB	-2.98896	2.19203
																																														LIX1	-3.0058	4.32868
																																														ZFP92	-3.27632	5.2899
																																														PNMA6F	-3.30798	2.29593
																																														CUZD1	-3.32827	84.1606
																																														ALPK3	-3.35308	100.105
																																														MYL7	-3.37843	20.4744
																																														RAX	-3.39135	2.1678
																																														GTF2H2C	-3.40429	4.76509
																																														LHX2	-3.4149	8.66025
																																														MB21D1	-3.47243	6.35846
																																														TUSC1	-3.49114	2.66822
																																														ACTA1	-3.53615	121.912
																																														WFIKKN2	-3.59664	5.20822
																																														STOML3	-3.61004	3.04224
																																														ZEB2	-4.20617	11.1581
																																														GREB1L	-4.20649	35.0477
																																														HTR1A	-4.23952	41.8644
																																														DENND2D	-4.88541	2.53176
																																														SIX6	-5.13967	6.52155
																																														NPPB	-5.83484	3.54665

## Sheet: Fig 2
	Fig 2b	Cell-cell distance in colony				Colony circularity				Colony solidity					Fig 2c	Circularity				Cell area					Fig 2d	hESC Atomic force microscopy					Fig 2e	Wrinkles per cell
		WT	PB2 KO	PB2 OE		WT	PB2 KO	PB2 OE		WT	PB2 KO	PB2 OE				WT	PB2 KO	PB2 OE		WT	PB2 KO	PB2 OE				WT	PB2KO	PB2OE				WT	PB2 KO	PB2 OE
		2.148	2.55635	4.03242		0.691	0.243	0.355		0.985	0.737	0.784				0.454589	0.507874	0.673006		43.535	153.144	127.639				0	0	0				1	2	3
		2.10946	3.36405	4.07877		0.887	0.191	0.205		0.979	0.514	0.702				0.548987	0.719296	0.931984		45.1957	100	192.289				1.54992	2.5049	6.45243				1	1	1
		1.77654	4.10927	2.70152		0.901	0.278	0.376		0.995	0.744	0.648				0.827956	0.727051	0.822264		46.1447	40.0949	38.0783				1.65254	1.11289	5.56463				2	4	1
		1.78829	2.34694	3.5514		0.893	0.267	0.327		0.992	0.682	0.723				0.732263	0.492907	0.620917		18.9798	105.219	135.469				2.02325	1.28779	5.7448				0	2	1
		3.71873	3.11059	2.47681		0.852	0.289	0.449		0.992	0.693	0.8				0.756112	0.892514	0.653254		44.484	109.964	114.472				3.38147	1.56819	6.64375				1	3	0
		1.05741	3.66109	3.83639		0.825	0.414	0.196		0.992	0.757	0.685				0.910077	0.531505	0.598769		85.8837	49.7034	52.3132				2.53083	1.56131	7.02707				1	4	3
		1.63453	2.95118	5.73268		0.856	0.449	0.3		0.965	0.794	0.78				0.747573	0.611016	0.909791		35.5872	118.505	41.637				0.773353	2.3809	3.36554				1	5	2
		3.352	2.77422	4.00303		0.85	0.25	0.281		0.963	0.686	0.718				0.838521	0.671102	0.647038		44.1281	83.3926	117.794				1.14832	2.04282	3.28263				1	6	1
		1.79885	4.05663	3.67148		0.809	0.405	0.263		0.962	0.78	0.73				0.833036	0.56951	0.819981		79.7153	109.846	82.2064				3.45957	2.57941	6.99243				4	3	0
		1.70141	3.90822	5.12625		0.887	0.344	0.391		0.984	0.733	0.76				0.539076	0.587342	0.821857		57.1767	120.759	98.9324				2.42275	2.07095	1.56972				2	4	1
		2.43657	3.56932	4.78844		0.919	0.258	0.263		0.987	0.552	0.715				0.93362	0.435615	0.988396		76.3938	77.2242	38.9087				2.49284	1.47984	3.01102				4	5	0
		2.1433	3.23126	5.86295		0.919	0.292	0.202		0.984	0.684	0.602				0.968097	0.795829	0.869055		32.0285	96.6785	62.7521				1.26024	1.25607	3.77955				0	1	4
		2.51004	4.72642	4.2268		0.909	0.327	0.323		0.989	0.735	0.693				0.650361	0.697518	0.850143		80.0712	67.1412	53.3808				1.37332	1.00988	3.5992				4	4	2
		2.70954	4.81039	6.5316		0.914	0.176	0.591		0.985	0.62	0.878				0.80473	0.655442	0.717102		46.8565	59.0747	53.1435				2.48962	1.04298	5.11686				2	6	1
		2.64989	2.85396	4.61956		0.814	0.304	0.522		0.972	0.713	0.828				0.819263	0.731559	0.949275		43.6536	45.7888	37.841				1.57507	1.18752	1.63273				1	4	2
		2.42944	3.77388	4.77756												0.768915	0.760851	0.810061		51.2456	69.0391	51.6014				0.945041	3.64841	1.56614				1	2	0
		2.8792	3.88145	3.76018												0.834513	0.782169	0.760662		11.1507	46.1447	66.0735				0.960115	10.4328	1.72597				0	1	2
		2.49849	2.93735	6.37425												0.808393	0.894658	0.674745		104.389	34.7568	79.9526				1.11547	1.32156	1.93933				1	3	0
		2.16345	3.09787	3.28133												0.802158	0.628484	0.664154		35.4686	82.0878	55.516				1.48949	0.644645	8.19723				1	2	2
		2.35446	3.80261	6.09564												0.87972	0.940338	0.813526		94.6619	49.7034	48.6358				1.42379	0.950253	8.00967				0	2	0
		1.61442	4.15141	5.22481												0.963176	0.517002	0.881201		44.7212	35.4686	56.3464				1.35626	3.14361	7.49316				1	3	2
		2.38347	2.90406	7.11792												0.819103	0.759934	0.96439		80.427	29.1815	50.4152				1.32427	5.17905	2.86824				1	1	1
		2.11129	3.79114	3.62233												0.936908	0.806136	0.786821		18.9798	46.2633	63.1079				1.64853	9.34373	16.2064				0	1	2
		2.6439	2.97015	4.28044												0.808575	0.729773	0.790194		25.7414	73.9027	52.3132				2.47483	5.46265	12.0388				1	3	0
		1.96431	2.23364	5.4428												0.900288	0.837949	0.863241		34.2823	45.1957	46.9751				3.62427	2.74713	10.0607				2	3	3
		2.83252	3.85068	5.24121												0.795828	0.813727	0.926229		65.9549	27.0463	47.6868				2.7826e-06	2.7826e-06	2.7826e-06				1	4	2
		3.03069	2.36836	4.67992												0.859251	0.903395	0.953473		27.2835	40.5694	40.688				1.73659	2.83751	6.00871				2	2	0
		2.41025	2.5396	6.12058												0.786457	0.806087	0.923596		55.9905	41.3998	45.6702				1.90343	1.12119	5.73334				3	1	0
		2.85288	4.23273	6.34873												0.715436	0.89435	0.71488		66.0735	25.5042	51.9573				2.29182	0.64599	7.48752				2	5	1
		1.64987	2.97015	3.83577												0.884667	0.534113	0.978343		68.6833	5.10083	2.72835				3.55421	0.851563	5.53177				1	5	1
		2.0879	4.48323	3.81848												0.874541	0.473863	0.930894		66.4294	2.4911	81.7319				2.8646	0.85878	2.10196				3	3	0
		2.8202	3.17335	5.46193												0.815496	0.720979	0.604521		23.7248	12.93	23.2503				1.61618	1.12999	3.76607				1	1	1
		1.98922	2.53004	5.74595												0.851571	0.886294	0.904911		79.4781	10.9134	33.2147				1.22076	1.65185	5.05934				2	2	3
		2.12344	2.55635	3.93097												0.957065	0.767135	0.475171		36.0617	94.1874	12.5741				3.70594	2.15837	6.28983				0	3	0
		2.83073	2.09634	3.77174												0.874435	0.42287	0.702034		57.0581	59.4306	48.7544				3.08653	1.63127	4.56008				2	3	1
		2.65009	3.12855	4.91291												0.81045	0.787763	0.758276		14.828	60.3796	12.93				2.19431	1.04164	4.71433				0	1	1
		3.22888	3.10615	5.87287												0.89172	0.944674	0.917321		28.9442	6.88019	17.0819				1.71716	0.985554	5.72087				2	2	2
		2.27405	3.52662	4.74975												0.843925	0.880243	0.771141		34.9941	51.72	48.5172				1.33016	0.990525	3.72004				2	2	2
		2.00701	4.11534	4.13438												0.702457	0.801663	0.778831		33.5706	54.0925	43.7722				1.64898	0.954784	1.87542				2	4	2
		1.83067	2.91374	5.81984												0.787369	0.949817	0.77164		79.4781	43.8909	56.9395				2.90111	1.07049	1.56996				4	2	3
		1.86654	3.53336	3.80773												0.934082	0.683454	0.761271		15.3025	45.433	77.8173				1.31704	3.17172	1.77649
		1.86587	4.54307	4.59677												0.640014	0.751089	0.599696		46.9751	44.6026	34.4009				1.27621	7.23931	1.51361
		1.40319	2.84498	6.63561												0.662405	0.879684	0.754877		102.135	25.5042	126.809				1.54916	20.1787	1.6993
		1.57263	3.03621	3.90351												0.815383	0.949185	0.68673		25.7414	48.8731	89.0866				1.6009	7.92097	6.84901
		2.493	2.29939	4.3944												0.871013	0.692796	0.691022		49.7034	38.6714	31.3167				1.47456	13.5175	13.497
		1.88555	2.81668	3.93139												0.935435	0.590086	0.878406		27.9953	37.4852	111.507				1.21314	10.5968	16.5693
		2.01292	3.01753	4.62297												0.806695	0.920204	0.506604		52.7877	74.14	62.2776				1.21205	7.70766	11.9149
		1.6374	2.86342	4.58044												0.88698	0.754819	0.751261		61.8031	46.9751	114.947				1.56193	1.95688	10.6887
		2.46586	3.49303	3.88789												0.870777	0.889194	0.919934		39.2645	61.5658	100.949				2.41945	1.31289	10.5311
		2.49333	2.96627	4.11395												0.947944	0.922532	0.839618		37.0107	25.1483	24.5552				2.41377	1.1559	8.89684
		2.03651	3.31195	2.75268												0.921417	0.923346	0.595853		41.0439	54.6856	23.013				5.5652e-06	5.5652e-06	5.5652e-06
		2.41927	5.03301	4.79736												0.857695	0.949714	0.888514		45.0771	50.5338	59.5492				2.17085	1.96243	6.93566
		1.4637	5.31446	2.72947												0.908772	0.858261	0.840892		29.7746	41.2811	75.8007				2.21371	0.936709	6.40703
		3.04211	2.86487	5.5484												0.898991	0.74276	0.744479		35.9431	41.7556	25.0297				2.40959	0.795633	6.27169
		2.16576	3.49023	4.6842												0.862119	0.837537	0.83361		40.8066	31.6726	95.9668				2.97274	0.618924	4.39176
		1.61187	2.65487	5.48908												0.835958	0.979958	0.386642		37.4852	70.344	42.3488				1.30131	0.550493	2.47234
		2.65827	3.03772	5.77491												0.670188	0.956716	0.85421		35.4686	37.7224	130.605				0.915658	0.726792	1.45045
		2.82384	3.43633	3.92297												0.825107	0.877029	0.780013		108.185	59.5492	16.4887				0.828077	1.22061	2.69783
		2.15232	4.0312	6.15354												0.775478	0.661123	0.903349		51.0083	26.2159	85.0534				2.6801	2.32897	5.52664
		1.79489	3.42738	2.957												0.409402	0.861951	0.793273		64.6501	30.2491	9.13405				2.93103	1.26293	5.16791
		2.55023	3.37933	5.12625												0.535685	0.751219	0.589212		42.2301	38.6714	37.1293				2.34174	0.975667	2.90396
		2.74414	3.309	4.11644												0.830057	0.800092	0.73051		50.7711	8.18505	32.7402				2.79191	0.784069	1.3169
		3.21751	4.89194	6.91198												0.878079	0.946834	0.717218		76.8683	37.841	44.2467				1.23411	0.779903	1.59249
		2.49272	4.88436	3.3608												0.846346	0.735061	0.796377		110.913	26.2159	50.8897				1.5264	0.80099	3.49049
		1.8684	3.31154	5.81984												0.932845	0.749533	0.383899		39.2645	37.6038	53.7367				2.86217	1.04674	1.50714
		1.84189	3.64071	4.94169												0.949794	0.84765	0.571993		39.5018	53.8553	109.846				1.24014	4.274	1.15515
		2.23441	3.34288	3.96586												0.856565	0.92228	0.742887		75.089	30.9609	37.9597				0.964664	2.41034	1.37821
		2.72416	4.91906	5.11599												0.665503	0.868054	0.637357		33.3333	49.2289	102.254				1.30556	4.31486	1.39481
		1.60954	3.9458	4.9449												0.965931	0.753131	0.452254		105.338	81.376	154.567				1.78432	8.2347	0.713246
		2.419	2.79454	4.4989												0.957825	0.52651	0.469806		31.6726	41.2811	140.688				1.45168	4.83845	3.99586
		2.71727	3.58337	4.02923												0.991345	0.743165	0.63334		40.688	67.9715	179.478				1.42752	4.22377	3.73322
		2.364	2.68384	5.82585												0.822406	0.517672	0.703105		38.9087	34.5196	129.537				1.43623	7.8713	13.4878
		1.66818	3.0968	3.56196												0.769485	0.652434	0.796818		24.5552	67.6157	16.9632				1.69196	1.35897	15.1595
		3.00251	3.84026	4.34107												0.891082	0.723332	0.719562		9.48992	17.9122	505.219				1.34739	0.947312	12.4918
		1.90229	2.93217	6.66612												0.826869	0.528686	0.598868		58.6002	62.7521	170.107				1.37151	0.692775	14.3961
		2.85368	3.55606	6.54754												0.766709	0.585031	0.705489		24.1993	51.1269	190.036				8.3478e-06	8.3478e-06	8.3478e-06
		1.53492	4.38661	5.09443												0.835256	0.845401	0.834851		30.1305	10.9134	318.031				2.42538	1.5138	6.58576
		3.4635	3.13082	4.9019												0.823053	0.762557	0.616611		106.168	27.6394	339.739				3.42194	2.08088	6.42718
		2.67878	3.32529	5.09443												0.968393	0.902026	0.690146		46.5006	55.516	104.033				4.24649	0.933682	7.37857
		2.36661	2.59005	4.88015												0.843656	0.888962	0.474733		31.9098	37.9597	247.45				6.12608	0.704177	7.77299
		4.02848	3.84601	4.29049												0.882401	0.809838	0.655977		39.0273	83.274	32.2657				1.58499	0.683723	3.90042
		2.7157	2.58774	4.26719												0.874686	0.39249	0.977504		36.4176	30.3677	89.4425				0.815786	0.6465	2.22829
		1.91493	2.22927	3.78956												0.981792	0.677163	0.694294		37.841	61.8031	36.1803				0.913509	0.948672	1.67483
		1.84828	3.00798	4.48454												0.771067	0.361803	0.79503		37.7224	70.6999	36.8921				1.94315	2.02027	1.89575
		1.56859	3.52603	3.44062												0.382581	0.854253	0.740199		127.402	29.0629	3.44009				2.54927	1.10947	2.02301
		1.8495	4.30688	4.13438												0.809802	0.818822	0.812763		44.484	56.2278	47.9241				2.32786	0.69287	2.64149
		1.5421	3.16934	5.28727												0.78332	0.621243	0.961428		48.0427	78.2918	41.8743				3.05206	0.567168	0.997689
		2.17708	4.15032	3.1357												0.956259	0.886487	0.844926		84.5789	54.0925	71.8861				2.38412	0.620809	1.17006
		2.95428	3.59673	4.03197												0.889087	0.85475	0.768125		18.8612	44.6026	109.964				1.66236	0.670661	3.91046
		2.5254	3.54012	5.64893												0.924565	0.935088	0.757176		85.5279	22.7758	41.0439				2.34669	1.61939	1.23427
		1.62855	2.46917	4.29233												0.98491	0.770727	0.701703		18.2681	51.72	64.5314				1.09787	1.73119	1.15577
		2.11073	3.98498	4.17765												0.742118	0.923267	0.751286		57.0581	70.344	108.422				0.773614	1.28975	1.80846
		1.42077	2.84498	2.70152												0.924563	0.864278	0.805673		60.6168	49.9407	47.2123				1.23578	3.36721	1.0248
		2.13953	3.17256	3.8117												0.9296	0.954941	0.748666		44.484	33.2147	36.6548				2.05971	2.74906	0.845888
		2.08503	2.93735	2.69251												0.793961	0.769147	0.743098		21.9454	21.3523	192.408				1.57762	2.7365	0.91524
		1.85552	3.04241	3.69918												0.932132	0.684315	0.887601		108.422	51.2456	37.1293				1.17164	1.60011	1.97668
		1.84302	3.02087	3.55985												0.895178	0.848368	0.79787		93.7129	32.0285	57.1767				1.52736	2.00292	3.70417
		1.70297	3.58715	3.89451												0.970205	0.702213	0.769786		29.8932	21.4709	52.3132				1.50711	4.06545	3.14677
		1.66193	2.7097	4.9449												0.90751	0.811539	0.886964		6.64294	34.8754	67.497				1.19167	1.11278	14.6257
		1.6849	3.09787	3.98608												0.839028	0.917641	0.880489		54.567	19.6916	90.3915				0.958419	0.717165	12.4205
		2.17985	3.30491	4.15025												0.910915	0.77184	0.77064		67.9715	57.0581	27.9953				1.113e-05	1.113e-05	1.113e-05
		2.34819	3.06889	4.28044												0.742625	0.683308	0.802332		85.6465	27.4021	83.8671				2.79892	1.09195	6.46846
		1.902	2.75475	4.72076												0.882501	0.779965	0.808598		32.8588	48.0427	55.7533				2.87911	1.81649	6.78998
		3.74696	2.79594	4.32625												0.887612	0.818683	0.878915		100	42.1115	49.3476				3.5973	2.00195	9.59036
		1.70141	3.55066	4.32334												0.797311	0.822711	0.683679		44.0095	25.5042	76.987				5.70042	1.0963	8.36772
		1.92284	3.65662	3.59897												0.953484	0.613823	0.86927		40.9253	67.9715	79.2408				2.05313	1.02229	3.42871
		2.63095	3.54133	4.46899												0.889862	0.861204	0.742927		16.9632	61.21	49.4662				1.06992	0.881768	1.68965
		1.97606	5.14789	4.02877												0.881077	0.96132	0.779274		39.1459	59.0747	62.3962				1.33178	1.59566	1.65175
		2.48311	3.97878	5.84867												0.827766	0.872619	0.789288		41.2811	23.962	35.7058				2.32336	1.89058	1.55147
		2.81071	3.82236	3.95688												0.896445	0.6862	0.863329		56.2278	47.6868	28.5884				2.30532	1.67302	1.98933
		3.62546	4.28302	4.1164												0.87443	0.954176	0.782863		99.2883	36.4176	94.1874				2.17234	0.872179	2.96143
		2.88839	3.73935	5.44445												0.927671	0.923483	0.744934		56.465	65.3618	39.2645				2.32652	0.615627	1.40977
		2.65803	3.37722	4.57898												0.808419	0.984769	0.664064		65.8363	52.4318	32.8588				3.4555	0.646615	1.24857
		2.47122	3.52791	5.58241												0.938049	0.779794	0.630491		19.3357	68.446	50.1779				2.07022	1.19143	4.32232
		2.3874	3.62946	5.68493												0.941193	0.980785	0.511847		55.2788	30.2491	22.0641				2.70816	3.06174	1.93096
		2.31112	4.84839	4.65993												0.820407	0.773032	0.897553		15.5397	25.86	36.6548				2.14493	1.22258	2.16196
		2.65298	3.18178	3.92133												0.861561	0.578887	0.939943		17.4377	34.5196	59.1934				1.14991	2.25259	2.74682
		2.18423	4.27182	4.93372												0.903812	0.697176	0.860401		27.4021	21.2337	27.1649				1.5948	3.36777	1.64561
		2.01318	4.71411	4.11584												0.795348	0.701675	0.896575		12.93	41.1625	138.909				2.17663	1.91962	2.10963
		2.71727	4.33486	5.73321												0.84682	0.803518	0.952824		18.1495	13.1673	61.9217				2.13239	2.34092	3.27263
		3.41458	3.34091	5.66602												0.923029	0.829589	0.70621		4.86358	18.5053	60.1423				1.99154	1.3674	1.71319
		2.85253	3.72284	3.81473												0.96046	0.766911	0.643484		5.81257	5.4567	52.9063				1.3389	0.986915	1.60649
		1.89702	3.27729	5.6848												0.868354	0.867255	0.466908		3.79597	19.2171	134.164				1.22977	1.98148	1.54761
		3.35044	2.37615	5.1101												0.855719	0.79839	0.790559		4.27046	8.54093	51.4828				1.12554	2.37268	1.13638
		2.78751	3.64561	4.77756												0.838527	0.908328	0.693242		23.2503	2.37248	202.728				1.01661	1.19705	1.30181
		4.98287	3.73892	4.26719												0.786293	0.56722	0.382027		20.4033	4.98221	110.558				1.3913e-05	1.3913e-05	1.3913e-05
		3.07018	1.85339	4.93391												0.920106	0.75009	0.936973		23.1317	6.76157	74.0214				2.60669	1.12275	8.35587
		3.07309	2.09843	6.49041												0.837693	0.625895	0.466799		31.0795	9.01542	72.5979				3.38048	1.5644	6.67875
		2.67585	3.99868	4.93756												0.864752	0.640157	0.810512		19.0985	23.6062	75.4448				3.25333	2.21234	5.14432
		1.50821	2.26652	4.33833												0.891113	0.795717	0.805659		49.2289	29.1815	155.516				2.86052	1.53007	5.66281
		1.52826	2.29931	6.49041												0.698507	0.586907	0.635682		33.452	30.4864	146.619				3.33406	1.5645	3.95345
		2.40554	4.43629	5.24121												0.755489	0.682159	0.88667		43.0605	57.0581	238.553				2.30531	1.26965	2.22229
		2.34908	3.95779	5.64334												0.880028	0.611532	0.893474		61.0913	59.7865	39.1459				2.73441	1.26846	1.61006
		1.42077	2.67972	5.65538												0.991226	0.79106	0.760437		69.8695	41.2811	71.7675				2.16322	1.49132	1.57964
		1.38639	3.86856	4.20272												0.497148	0.789031	0.883712		38.5528	57.414	75.8007				1.93999	2.88314	1.64059
		2.01704	2.93358	4.77149												0.816959	0.892942	0.97966		6.88019	43.8909	29.0629				2.11685	0.973101	1.9383
		2.7034	4.1151	7.84537												0.966146	0.526706	0.929815		42.3488	72.8351	23.7248				1.87972	0.578192	3.76614
		2.5688	3.06855	3.81993												0.983318	0.622682	0.543781		68.8019	58.1257	30.9609				2.9461	0.757121	4.20265
		0.81419	2.80513	4.11584												0.808823	0.837286	0.893583		21.2337	58.363	144.009				3.37661	2.65269	4.66783
		1.32425	2.93942	5.62441												0.621868	0.84526	0.912509		43.1791	43.0605	40.4508				3.52128	1.47683	4.01694
		1.88555	3.47881	6.05115												0.804116	0.731673	0.893303		39.739	48.1613	63.7011				5.9347	1.53935	3.65741
		1.21377	2.34782	5.9266												0.894881	0.927833	0.70414		27.8766	46.0261	91.9336				3.00988	4.36936	3.8943
		2.37166	2.42017	3.83059												0.937221	0.65061	0.464029		31.7912	72.5979	38.6714				1.75281	1.47182	4.73548
		2.65283	3.16808	4.91179												0.779444	0.900278	0.813119		38.4342	67.7343	49.2289				1.20065	1.41722	3.52275
		1.69634	3.10533	3.8949												0.727098	0.769213	0.469016		33.8078	53.8553	62.2776				1.07218	1.91949	0.269765
		1.95197	4.41781	4.35801												0.860583	0.694583	0.375944		28.5884	65.0059	54.8043				1.289	0.998008	0.0123201
		3.32399	4.20472	4.08125												0.702246	0.641165	0.623921		84.5789	58.363	80.1898				1.76652	0.609455	0.00800629
		2.03651	4.52694	4.03242												0.752683	0.687742	0.713021		26.3345	52.5504	8.77817				1.22723	1.15977	0.431633
		1.9561	4.91759	5.41268												0.867108	0.871065	0.879348		52.9063	81.9692	53.618				1.13742	3.11834	0.862436
		3.34623	3.02923	4.86843												0.657669	0.569362	0.652434		37.841	10.083	109.846				1.05152	2.92013	1.20729
		1.97606	2.77587	3.26428												0.911645	0.790898	0.791218		32.2657	45.7888	60.8541				1.6696e-05	1.6696e-05	1.6696e-05
		2.6521	4.39678	2.69055												0.624419	0.918717	0.93393		102.728	52.0759	82.4437				1.63828	1.19391	8.0337
		2.56967	2.96509	5.31743												0.843918	0.735511	0.77595		57.8885	37.6038	32.0285				1.89329	1.62008	4.17784
		2.69158	4.14291	4.11154												0.881088	0.93993	0.865613		26.2159	46.8565	52.3132				2.47194	2.55512	1.64705
		3.70016	5.43024	6.246												0.782944	0.822672	0.552626		72.7165	60.1423	115.184				2.24215	1.63153	2.10635
		2.52721	3.89196	4.26374												0.558095	0.96072	0.837325		39.5018	39.1459	50.8897				2.29092	1.54922	2.39389
		2.90215	4.3738	4.33833												0.933146	0.409974	0.777339		40.3321	103.321	68.9205				1.69465	1.25223	2.71093
		3.01356	3.86366	6.42049												0.931832	0.922276	0.932085		35.2313	42.2301	32.3843				1.32816	1.21403	2.06603
		2.53284	4.13027	4.20272												0.776864	0.823716	0.904664		96.5599	43.1791	30.9609				1.40755	1.27831	1.41435
		2.42617	4.16408	4.25054												0.86103	0.842111	0.9801		19.573	74.0214	52.5504				1.44769	1.68728	1.5667
		2.50332	3.28879	4.91291												0.936727	0.899226	0.848648		41.2811	34.5196	101.542				2.15133	2.18009	1.41968
		2.01572	3.73358	5.08615												0.492501	0.885401	0.802776		49.8221	47.2123	60.0237				2.68773	1.13535	2.79281
		2.56524	2.94854	4.96187												0.693967	0.60254	0.999753		76.2752	28.8256	31.554				3.77461	1.85381	4.07844
		2.23685	3.33207	5.74015												0.859439	0.872464	0.840492		104.033	116.133	72.9537				5.95549	2.18092	2.32392
		2.95665	3.83716	3.83279												0.730997	0.975991	0.76232		38.79	46.1447	45.0771				4.84694	1.4229	2.1077
		2.41292	3.74797	5.3013												0.793675	0.582859	0.954		34.1637	58.2444	73.6655				3.18697	2.23674	2.16451
		2.55023	4.68851	3.76018												0.627471	0.70643	0.918753		42.2301	63.5824	26.5718				3.46131	2.50745	2.4372
		2.49018	2.4188	4.59584												0.841489	0.880724	0.750942		32.3843	36.2989	31.9098				1.40256	0.947839	2.25318
		1.88482	4.11812	6.88027												0.945592	0.872382	0.718132		49.9407	27.9953	56.7023				1.077	1.24869	0.933777
		2.24252	3.86281	3.83279												0.911875	0.794909	0.741119		30.7236	136.536	68.0902				0.826797	1.81375	1.14001
		2.21201	3.13536	2.68009												0.972644	0.598626	0.610732		51.0083	51.9573	58.4816				0.761442	0.850567	1.08402
		1.79497	2.0925	1.26308												0.728784	0.382442	0.856235		54.9229	42.9419	40.688				1.19636	0.528521	0.926102
		2.07994	3.41096	1.9852												0.837219	0.759009	0.822264		62.3962	18.0308	76.1566				1.51923	0.817896	0.70903
		2.98171	3.82977	2.50779												0.883116	0.751238	0.871609		41.7556	76.6311	52.5504				1.12053	2.20737	0.860713
		2.57089	3.52662	2.24525												0.698176	0.609866	0.877858		109.727	74.6145	115.302				1.13471	1.3442	1.25781
		2.59991	3.03621	3.90123												0.745624	0.889628	0.7881		32.7402	50.6524	35.5872				1.9478e-05	1.9478e-05	1.9478e-05
		2.4002	3.9944	2.43974												0.943232	0.741174	0.750581		62.6335	30.1305	110.202				0.967172	1.57391	7.57693
		2.10965	3.31195	3.4643												0.802001	0.794499	0.271538		56.7023	124.199	89.0866				1.7457	2.09466	2.89147
		1.84378	3.86571	3.51241												0.970585	0.924857	0.831416		77.3428	17.7936	40.688				1.75036	3.01533	1.34158
		1.90939	2.97087	4.09851												0.826027	0.775891	0.673495		79.8339	41.1625	59.4306				2.07112	2.10446	1.69208
		3.06334	3.15022	3.0333												0.843865	0.793655	0.965177		54.567	42.3488	55.2788				1.67855	1.92094	1.5424
		3.81829	4.36138	5.38821												0.910272	0.792656	0.487395		75.2076	64.8873	47.0937				1.31653	1.84518	2.91487
		2.16094	3.30064	4.33793												0.926474	0.773618	0.867017		38.3155	39.5018	15.0652				0.836966	1.47202	1.69992
		1.08322	3.86571	3.3024												0.67086	0.551627	0.587804		39.0273	13.5231	14.3535				0.758842	1.31149	1.72377
		1.53895	4.04573	4.81876												0.807998	0.730147	0.784885		42.1115	51.4828	3.20285				0.960242	1.63999	1.8588
		2.38802	3.01214	3.63679												0.988421	0.597357	0.801169		57.8885	22.8944	6.76157				1.30509	2.93733	2.00377
		2.86121	2.82059	4.55214												0.607078	0.610938	0.533967		90.3915	59.4306	18.8612				1.76714	1.63298	3.93828
		1.78502	3.54199	5.01391												0.607681	0.818445	0.804557		42.4674	37.9597	6.52432				1.52953	4.91133	2.71812
		1.88631	4.84839	5.55015												0.980438	0.742062	0.837858		9.72716	141.637	2.60973				2.54499	1.49762	1.87186
		2.37699	2.80643	3.1606												0.714907	0.935814	0.612761		30.1305	41.2811	15.3025				3.58684	1.72843	2.30354
		1.63098	4.84478	4.89638												0.79919	0.756112	0.616337		41.2811	55.8719	17.5563				1.68487	5.6984	2.03633
		2.06757	2.51866	3.31433												0.839445	0.644821	0.901543		61.21	21.7082	29.1815				1.85025	0.917577	1.91216
		1.99059	3.49847	4.24442												0.908785	0.606544	0.794895		43.6536	81.2574	57.414				2.21339	0.674974	8.4508
		2.26105	5.34865	4.35568												0.656954	0.833087	0.676454		43.535	66.7853	36.0617				2.50235	1.00716	0.722387
		2.05513	4.89194	3.68835												0.940607	0.85749	0.850608		29.7746	40.688	79.2408				1.01237	1.95218	0.89615
		3.25559	4.20189	3.68835												0.765513	0.898297	0.71033		101.186	25.6228	107.711				0.890903	0.866241	0.787687
		1.60569	2.83008	3.82198												0.74075	0.732238	0.826234		38.4342	29.7746	232.147				0.955261	0.51944	0.841013
		2.022	2.39413	5.30756												0.848716	0.725216	0.778542		32.8588	35.5872	82.2064				1.65443	0.772492	0.6545
		2.98172	3.4818	4.15638												0.94789	0.799326	0.834324		82.2064	27.6394	107.711				1.39633	2.69749	0.797204
		1.88166	4.70166	4.34731												0.927032	0.479125	0.683775		82.2064	47.0937	33.8078				0.934835	0.889059	1.89824
		1.70492	3.88096	4.15638												0.762073	0.916337	0.419902		65.9549	39.2645	101.186				2.2261e-05	2.2261e-05	2.2261e-05
		2.92887	3.70396	3.93543												0.935972	0.568139	0.814325		38.4342	36.1803	160.854				1.45942	2.50921	7.59255
		2.91465	3.68399	4.64443												0.977535	0.766843	0.555504		61.8031	39.2645	50.5338				1.52178	4.16957	5.94025
		2.5526	3.6421	4.69751												0.904563	0.945536	0.879803		43.1791	29.7746	20.8778				1.36401	7.44249	4.24279
		2.90693	2.95245	3.60334												0.859398	0.983932	0.420902		80.6643	2.37248	65.0059				1.72386	4.76264	2.02848
		1.62967	2.53004	3.67051												0.872019	0.828177	0.601091		32.8588	56.1091	195.611				1.31934	3.45215	2.16035
		2.14901	3.36596	2.7237												0.913737	0.911381	0.643622		72.7165	119.336	395.611				1.3465	2.68212	2.56075
		2.28972	3.06771	4.07128												0.936883	0.855521	0.647696		80.7829	39.0273	68.5647				0.748299	2.90214	4.98998
		2.13952	3.94076	3.77481												0.914418	0.958655	0.840178		70.2254	125.504	117.319				0.708281	2.26656	4.31705
		1.65742	4.03218	3.54014												0.942814	0.855826	0.604645		39.1459	68.5647	138.909				0.863719	2.58231	3.71998
		2.07994	2.63574	2.46879												0.948642	0.892318	0.796191		44.3654	28.4698	90.9846				1.26147	3.02095	4.60845
		2.2743	2.8583	5.04851												0.937154	0.652478	0.78679		46.5006	35.7058	33.452				1.80163	8.76715	3.8185
		2.83073	3.24455	4.33717												0.845856	0.925116	0.572769		87.4259	75.3262	119.573				1.21293	7.92852	2.20018
		2.69485	3.55669	1.47255												0.309732	0.78948	0.645253		2.37248	36.8921	276.157				1.42032	3.7068	1.65186
		2.58122	3.33126	2.751												0.745484	0.923596	0.270469		26.5718	24.1993	97.5089				4.1502	5.72649	2.49847
		2.30797	3.96152	1.78366												0.58947	0.842162	0.49989		55.2788	19.2171	53.7367				1.49976	6.38584	1.66982
		1.74525	2.84508	4.12304												0.658474	0.838959	0.74377		45.433	50.0593	169.514				1.26311	1.01742	1.65181
		1.91493	3.70715	3.52907												0.583077	0.814342	0.688614		33.5706	30.1305	49.2289				1.37723	0.975788	5.52584
		2.70739	3.59465	2.92637												0.775602	0.683343	0.528562		44.9585	30.2491	50.5338				1.90386	1.09662	0.65243
		1.90939	3.75012	3.69801												0.62675	0.762277	0.518884		52.9063	51.3642	36.7734				2.2608	1.97114	0.551442
		2.03428	2.00336	3.39243												0.984067	0.899623	0.418677		9.48992	34.2823	75.2076				1.39367	0.947349	1.31647
		2.11073	2.97337	4.1385												0.882824	0.896359	0.765279		47.2123	29.4187	142.349				1.28685	0.66659	0.90138
		2.04001	3.28353	5.98823												0.941309	0.86619	0.508463		104.033	2.72835	217.912				1.55655	0.604874	1.25704
		2.40393	3.30045	4.66222												0.733276	0.919053	0.913312		107.355	36.8921	148.161				1.34941	2.29005	3.15725
		1.96539	2.75475	3.84391												0.957956	0.908123	0.374951		40.2135	26.5718	143.298				0.949254	0.81426	2.36249
		1.77654	2.65176	4.54584												0.862609	0.805292	0.705156		100.593	27.758	81.8505				2.5044e-05	2.5044e-05	2.5044e-05
		2.00854	3.59523	5.80903												0.896719	0.727323	0.627953		4.15184	62.7521	417.556				1.41431	1.5435	8.6861
		2.28904	3.04825	3.25248												0.920544	0.838559	0.584175		25.6228	36.6548	175.682				1.55555	2.39012	7.51318
		2.07097	4.13422	4.70956												0.738445	0.993518	0.640534		59.0747	25.1483	36.8921				1.5635	4.22714	4.83714
		2.39862	4.6293	3.67871												0.751695	0.841483	0.682148		37.0107	25.1483	144.128				1.30382	3.12091	3.48294
		2.31642	5.83724	4.92368												0.771448	0.842506	0.526835		25.86	28.3511	41.3998				1.18812	1.97392	3.85307
		2.30108	3.55089	3.92974												0.739393	0.770845	0.861323		41.7556	34.4009	26.3345				1.48519	1.45043	2.19697
		1.51003	4.99331	3.59037												0.896049	0.889076	0.673562		49.9407	49.1103	122.064				0.766338	1.50814	1.80879
		3.10668	3.44954	3.92067												0.887063	0.82897	0.793955		36.6548	27.2835	39.1459				0.699644	1.49228	1.74396
		2.61726	3.76604	2.89354												0.868845	0.955777	0.510892		96.4413	10.2017	46.8565				0.889166	2.78402	1.80211
		2.48311	3.34354	4.21798												0.901475	0.939356	0.859063		63.7011	30.7236	65.7177				1.33144	3.87578	2.02
		2.62133	4.22828	3.44687												0.794985	0.811484	0.692815		56.465	30.2491	3.20285				1.46502	14.1253	3.5343
		2.77444	4.05189	4.3974												0.843664	0.717016	0.498606		29.4187	56.2278	8.06643				0.933229	3.81739	2.36411
		2.29481	5.24416	3.2454												0.86982	0.946756	0.701979		36.4176	6.99881	22.1827				1.2349	2.10466	1.88804
		2.01572	4.2963	2.42809												0.749485	0.708884	0.444475		53.7367	35.5872	37.9597				2.4005	2.87862	2.59808
		1.82343	2.83008	4.09424												0.746349	0.855572	0.75858		15.4211	44.0095	68.8019				1.88759	6.56929	2.94612
		2.33375	2.95245	3.2454												0.765885	0.722844	0.686951		79.9526	48.1613	84.4603				1.26125	1.87368	2.40782
		3.23377	3.83704	3.30812												0.549116	0.894324	0.878866		40.3321	80.0712	84.3416				1.19462	1.27633	4.04306
		1.41303	2.36219	2.59378												0.93129	0.867269	0.619256		40.4508	56.5836	60.1423				1.37256	1.60915	1.00245
		2.57601	3.47655	3.40171												0.853689	0.882468	0.607878		45.433	33.9265	5.69395				1.51815	2.96424	0.682905
		1.96151	2.86564	4.01603												0.924779	0.839379	0.867662		54.567	43.8909	44.0095				1.76969	1.32667	0.387498
		2.74486	4.99331	2.45916												0.709775	0.845253	0.845104		36.6548	55.516	77.4614				2.59952	0.82117	0.77152
		2.41713	2.92656	2.751												0.880225	0.913341	0.919922		68.2088	47.8055	83.8671				2.08086	0.803985	0.669356
		2.53742	1.99455	4.37866												0.766766	0.826204	0.542237		48.8731	43.0605	102.61				2.34997	2.7389	0.821278
		2.55511	3.10087	2.69617												0.846812	0.677957	0.389722		54.567	50.7711	71.7675				1.61417	0.971516	1.80144
		3.34966	2.78743	4.58097												0.598167	0.896926	0.370514		34.5196	60.6168	97.0344				2.7826e-05	2.7826e-05	2.7826e-05
		2.07606	3.11882	5.33219												0.786122	0.704858	0.640927		47.0937	37.3665	125.979				1.3937	1.32162	7.93899
		1.90349	3.17252	4.23876												0.79692	0.70163	0.574071		52.0759	39.6204	116.845				1.47632	1.79003	10.897
		2.25348	3.58541	2.4772												0.947665	0.845178	0.617563		60.9727	45.6702	105.457				1.2422	3.93409	8.76015
		1.69761	2.58239	3.85287												0.946454	0.762572	0.379606		49.2289	52.9063	41.9929				1.17676	1.40032	5.08188
		2.45359	4.24859	4.21798												0.983053	0.726929	0.570917		52.7877	45.3144	44.0095				1.31089	0.887759	2.56929
		2.11538	3.89703	2.53772												0.900004	0.80923	0.377394		63.7011	41.2811	49.4662				1.24455	0.651919	2.19503
		2.03947	3.76604	1.79779												0.952374	0.784268	0.904881		25.1483	24.6738	126.809				0.838015	0.717136	1.92666
		2.01465	3.03098	3.44668												0.816337	0.787782	0.538064		30.4864	43.1791	139.976				0.791284	0.847435	2.13499
		2.36994	3.94479	2.68106												0.654108	0.601563	0.633516		30.8422	41.9929	82.0878				1.04574	1.63636	2.25265
		2.5254	4.41377	2.33983												0.591933	0.935561	0.553757		36.0617	47.0937	145.077				1.75125	3.02947	2.37306
		1.59999	4.35658	3.17786												0.757094	0.655762	0.547743		68.8019	52.0759	230.249				1.3616	6.24111	2.35211
		2.10965	3.65508	3.94933												0.761698	0.941771	0.424012		45.0771	4.86358	164.65				0.96238	1.83953	4.37343
		1.38917	5.59819	3.95311												0.718393	0.738343	0.700147		90.7473	13.879	212.337				0.873726	1.2512	2.26167
		2.26225	3.58424	3.44687												0.969391	0.766213	0.701959		68.6833	53.3808	124.199				1.93505	1.78118	1.98811
		2.32023	3.78221	3.68791												0.728081	0.545289	0.908129		41.7556	46.5006	58.2444				2.01708	4.77107	2.50828
		2.49607	4.62192	4.64443												0.788897	0.683046	0.882312		52.3132	39.6204	2.72835				1.33135	1.94212	2.14184
		1.28534	3.53613	3.29849												0.809579	0.696565	0.54733		10.9134	88.1376	75.6821				0.939346	1.32271	0.557905
		1.95328	3.04762	3.75034												0.736163	0.645482	0.478703		43.2977	61.4472	70.344				1.03765	1.30812	0.64533
		1.84898	3.23246	3.7157												0.927207	0.708202	0.72395		104.27	120.996	160.024				1.10727	1.32246	0.598866
		2.1305	3.17459	3.97536												0.629016	0.642097	0.927315		39.3832	56.9395	219.336				1.34286	2.02749	1.09504
		1.34043	2.73675	3.56283												0.718681	0.795229	0.858377		76.038	56.9395	153.381				1.72942	2.16534	1.10866
		2.43532	4.09056	3.17682												0.341758	0.783508	0.6447		42.1115	36.2989	146.738				3.56925	1.80106	1.03754
		1.45727	3.00798	3.04615												0.812149	0.932475	0.684403		74.8517	65.2432	143.179				4.58655	2.68232	1.37654
		2.35319	3.5761	3.22426												0.823523	0.928852	0.696712		41.3998	29.5374	65.1246				3.5154	1.58223	2.47975
		2.11987	3.47179	4.45421												0.337538	0.794752	0.456532		89.6797	53.7367	85.0534				3.0609e-05	3.0609e-05	3.0609e-05
		1.61155	3.05781	2.1718												0.727412	0.818972	0.886302		58.4816	167.972	134.994				1.79533	1.06687	9.34328
		3.17124	2.93809	3.2656												0.888478	0.785493	0.387434		30.7236	45.3144	172.361				1.8085	1.54756	8.84863
		2.37193	4.24207	2.5529												0.768993	0.811298	0.923149		26.809	62.5148	122.657				1.19627	3.60797	5.98437
		2.17818	2.44311	4.05744												0.930527	0.805577	0.650721		33.0961	86.2396	58.0071				1.29864	1.0018	3.91591
		2.19535	4.09102	2.69617												0.750663	0.867879	0.71623		29.656	29.4187	65.2432				1.62892	0.821694	2.68763
		1.61187	2.78489	3.39612												0.697048	0.646377	0.965582		59.0747	24.4365	39.0273				2.10143	0.628728	2.31933
		3.18563	4.38199	4.44848												0.805427	0.715649	0.788066		44.6026	46.2633	19.3357				1.04184	0.651987	2.53152
		2.67945	3.23246	4.01236												0.838966	0.689836	0.768461		23.8434	64.0569	37.6038				1.08491	0.775909	2.32063
		1.7815	2.58721	4.4176												0.861749	0.821742	0.760745		38.4342	60.3796	8.8968				1.31091	1.57343	2.40563
		2.1433	4.09056	4.50771												0.882359	0.914468	0.930962		25.6228	59.5492	3.32147				1.95033	3.00612	2.60477
		3.11735	3.29941	5.31235												0.481112	0.719457	0.823218		53.3808	58.1257	3.67734				1.57031	4.91591	2.08654
		3.29675	3.63482	3.71201												0.995213	0.498197	0.803225		37.0107	109.371	16.4887				1.05125	1.19085	3.00939
		3.01001	3.79013	4.07594												0.716452	0.659058	0.697568		40.2135	36.6548	25.86				1.16089	1.25286	3.9241
		2.39116	3.47555	3.37956												0.885455	0.873608	0.764613		2.9656	61.5658	104.033				1.65722	1.74498	2.11523
		2.92135	2.52098	5.00057												0.921729	0.479646	0.874517		74.6145	42.4674	98.8138				2.3183	3.41407	2.67027
		2.19127	3.2499	4.39301												0.944062	0.977828	0.615314		17.2005	70.4626	42.586				1.43	1.59952	2.20144
		3.30392	3.65385	5.31042												0.737344	0.810758	0.462251		17.4377	46.382	90.2728				1.13463	0.925479	2.14418
		2.6154	4.67914	3.04355												0.967144	0.866187	0.591521		9.01542	68.0902	49.1103				1.16606	0.846247	4.49615
		3.42922	4.23804	4.99354												0.876971	0.618435	0.828403		12.3369	48.28	79.8339				1.12747	0.866138	0.239803
		1.82855	4.49138	5.91034												0.809402	0.830171	0.713471		3.44009	28.707	54.9229				1.19432	1.12744	0.481911
		1.62232	4.76638	3.56283												0.779137	0.841165	0.703345		11.3879	45.433	51.4828				1.83895	1.58377	0.531867
		2.65428	3.87553	4.01782												0.698752	0.735037	0.940002		14.828	50.1779	72.8351				3.46069	3.36174	1.01544
		1.91361	4.65322	4.09424												0.958091	0.929777	0.668961		27.9953	2.60973	60.4982				3.95465	5.27912	2.21566
		1.96539	3.71722	3.25465												0.853592	0.869151	0.634936		19.0985	43.1791	51.9573				1.5031	2.27885	3.07109
		2.43286	4.65322	2.14389												0.674606	0.944637	0.952832		49.3476	56.465	26.2159				3.3391e-05	3.3391e-05	3.3391e-05
		2.65133	3.56655	4.10193												0.909388	0.846281	0.759417		16.3701	32.9775	90.5101				1.67764	1.33324	9.66416
		2.05529	4.10373	2.72883												0.858111	0.82838	0.78472		31.9098	43.1791	88.019				2.44791	1.77858	8.449
		1.37338	3.51098	1.65055												0.654888	0.935267	0.618267		80.9015	7.47331	95.1364				1.49241	3.214	6.49402
		1.91885	4.62715	3.26476												0.848202	0.707112	0.920176		44.6026	47.8055	56.3464				1.39079	1.34885	3.85645
		2.35838	3.89234	2.65942												0.772332	0.784303	0.73343		41.637	41.7556	151.364				1.41714	1.28186	3.01035
		1.97382	4.51642	3.703												0.627844	0.791128	0.634026		33.6892	27.9953	50.5338				2.22163	1.03993	2.47007
		2.4461	4.12945	3.106												0.91227	0.77542	0.546554		38.4342	36.6548	75.2076				1.41207	1.10187	2.3497
		2.43631	4.33252	3.2724												0.38539	0.858734	0.623479		35.7058	46.7378	109.015				1.8233	1.66609	2.34303
		2.57576	2.83343	3.83745												0.626237	0.8724	0.569156		77.2242	36.0617	77.2242				1.88724	2.3028	2.00122
		1.941	3.97314	3.39612												0.495264	0.849581	0.800192		32.8588	48.9917	49.9407				1.42466	3.92153	2.1669
		2.13894	5.28599	3.6677												0.61028	0.832197	0.499933		9.13405	32.7402	87.1886				1.50818	4.70429	1.91785
		2.10187	4.91604	4.03307												0.404445	0.841254	0.587812		29.8932	32.6216	80.7829				1.51288	1.3022	2.60557
		2.29481	5.56128	4.26047												0.606702	0.952711	0.8431		30.8422	23.7248	135.706				1.26597	1.28946	6.80021
		2.45284	3.71705	4.12397												0.656754	0.85043	0.563098		24.5552	44.484	54.9229				2.20207	1.94515	5.2341
		2.06364	2.89458	3.98175												0.573639	0.938439	0.884427		44.6026	44.6026	100				4.0048	1.63153	3.54678
		1.76591	4.67914	3.83896												0.830748	0.859764	0.615462		35.9431	48.6358	81.2574				1.79523	2.57433	3.21729
		2.8792	4.7517	3.7157												0.768279	0.692127	0.454755		33.2147	36.1803	94.8992				1.41226	1.00283	2.78021
		2.76881	5.39325	4.54008												0.812922	0.743532	0.451252		27.2835	67.7343	150.178				1.25575	0.774008	4.55125
		2.80375	3.49691	3.13805												0.63079	0.761638	0.48149		81.6133	36.8921	92.5267				1.30043	0.635905	3.73206
		3.30775	4.60475	3.72421												0.87328	0.578275	0.312045		51.4828	42.9419	59.9051				1.76476	0.940035	2.69692
		1.64812	2.67109	3.75037												0.883255	0.604358	0.653082		36.4176	42.1115	98.2206				2.74529	1.27582	1.13113
		3.07654	4.83165	3.62958												0.882976	0.276643	0.850066		25.2669	14.7094	85.0534				2.98093	3.16772	0.920272
		2.80939	3.89316	3.34396												0.997761	0.505998	0.892382		64.0569	44.1281	82.0878				1.58913	2.37987	1.34358
		2.38865	4.00962	4.34197												0.913438	0.825507	0.617175		31.1981	45.7888	330.249				1.28488	2.84147	3.54685
		2.23041	4.46404	3.37905												0.728327	0.30176	0.936765		18.7426	52.3132	6.04982				3.6174e-05	3.6174e-05	3.6174e-05
		2.75506	2.80943	4.41955												0.959932	0.664609	0.772654		53.3808	43.535	196.441				3.97138	1.63406	8.13363
		5.13929	4.58083	6.65116												0.872049	0.541993	0.784961		20.0474	95.1364	28.2325				4.58744	2.17701	9.68478
		3.38909	3.18749	6.51774												0.797823	0.493714	0.709566		53.8553	53.3808	13.5231				2.40724	5.15099	8.10069
		2.55792	4.40536	4.01782												0.834584	0.810555	0.547542		82.9181	43.6536	156.346				1.94974	2.52626	4.91168
		1.86847	4.78734	3.34723												0.919114	0.741582	0.758087		17.2005	23.013	43.4164				1.89158	1.51606	3.86246
		1.86764	4.32112	2.58172												0.975853	0.755888	0.778548		30.8422	70.4626	160.617				2.89165	1.99657	2.22972
		2.28159	4.03425	4.60005												0.884404	0.427602	0.399231		44.484	132.147	53.4994				3.08722	1.51467	2.33806
		3.4773	3.79529	3.71147												0.738177	0.553134	0.749431		29.8932	114.353	60.3796				2.15184	1.29671	2.55168
		1.51059	3.24382	3.27175												0.954396	0.653349	0.623524		55.516	153.618	151.957				1.22923	1.57764	2.37455
		1.94342	4.99582	4.50421												0.889695	0.705517	0.318491		25.7414	95.4923	49.8221				1.17373	4.03335	1.96413
		2.4201	4.15317	3.72282												0.792723	0.826744	0.878425		31.7912	97.2716	85.7651				1.20866	5.09204	2.57715
		1.1938	3.66721	2.53772												0.851903	0.765689	0.722281		43.8909	69.5136	54.4484				1.56482	1.24496	3.47542
		1.85029	3.38004	4.20891												0.935162	0.795702	0.931674		30.8422	142.942	113.76				2.30778	2.16763	9.28118
		1.71971	3.63082	3.47617												0.723162	0.791148	0.605996		24.911	135.587	58.6002				2.67307	0.9367	13.3963
		2.38802	4.27794	4.3												0.793743	0.624348	0.757189		61.6845	180.664	44.9585				1.47515	0.951791	7.8633
		1.37988	3.6952	2.35052												0.979092	0.660417	0.838987		22.1827	166.667	98.3393				2.56452	2.35256	7.16997
		1.95068	3.78455	2.25171												0.954925	0.785647	0.811831		41.3998	69.7509	26.9276				2.41215	1.61565	8.60973
		1.80988	4.07423	4.84277												0.73925	0.877302	0.880262		44.9585	126.572	32.503				2.10176	0.874235	8.11341
		2.44578	5.25442	3.6731												0.855957	0.471031	0.884135		60.3796	52.669	26.3345				2.48657	0.754759	8.42533
		2.33371	3.3312	3.27586												0.713526	0.87651	0.88104		14.3535	62.5148	25.2669				2.57292	1.05611	6.1993
		3.02738	4.3375	5.01391												0.929399	0.751497	0.845953		32.8588	87.7817	45.9075				1.65363	1.63726	4.77928
		1.8756	4.6152	5.80903												0.835691	0.734953	0.631818		43.1791	46.6192	48.28				1.58149	2.83295	4.48575
		2.39862	3.90118	6.2632												0.834097	0.607871	0.689549		25.86	22.6572	39.1459				2.25098	3.5664	2.25123
		2.47898	3.5693	5.8535												0.724723	0.679452	0.950953		19.6916	14.1163	120.522				0.990957	2.03217	4.65615
		2.38523	5.27094	4.23414												0.758786	0.895167	0.419955		71.1744	28.4698	71.1744				3.8957e-05	3.8957e-05	3.8957e-05
		1.75953	4.52757	4.4027												0.841366	0.855982	0.666257		31.6726	42.2301	129.419				3.23152	4.25536	6.55956
		3.09851	4.04716	3.76045												0.775227	0.650483	0.552445		86.0024	74.3772	46.5006				2.41564	4.61347	9.43339
		2.431	4.97372	4.35102												0.931619	0.937564	0.864748		101.661	57.1767	53.1435				2.07888	3.60214	8.67022
		2.86359	6.22541	3.67871												0.844328	0.911029	0.762963		79.3594	54.8043	47.6868				3.59921	2.37795	7.2303
		2.07069	1.82057	3.6032												0.839089	0.633565	0.484467		72.242	26.4531	74.6145				5.97398	1.24715	4.8527
		2.88199	3.45771	2.87452												0.92603	0.869231	0.65773		71.7675	64.6501	88.968				5.70001	0.918696	4.70621
		1.95826	4.52757	3.87013												0.848893	0.480151	0.460377		173.31	49.4662	59.0747				3.2776	0.756345	2.62925
		1.87336	4.86316	4.03848												0.914042	0.962267	0.910741		77.2242	41.637	50.7711				1.30505	0.899895	1.44483
		2.82266	4.10204	3.94933												0.952831	0.446975	0.590293		33.9265	32.3843	41.637				0.951398	1.38448	1.95569
		2.72487	4.11658	2.99424												0.852624	0.796092	0.860963		41.2811	35.9431	87.1886				0.854049	2.97293	2.09456
		2.63025	4.62625	3.14777												0.618855	0.856826	0.799744		84.9348	42.4674	93.8316				1.00533	4.61098	3.20016
		3.07654	4.195	4.14088												0.840517	0.816496	0.356614		43.1791	82.7995	92.8826				1.39266	3.94601	2.91446
		2.14169	5.31026	2.36326												0.843452	0.635946	0.606002		140.214	36.5362	39.6204				2.05401	1.76246	12.683
		2.3431	3.11849	3.16219												0.805154	0.583245	0.314371		128.826	45.7888	108.66				1.38541	0.942114	4.787
		3.07622	4.71068	1.91105												0.932262	0.748536	0.463764		48.7544	55.8719	120.166				0.939488	0.865222	2.92246
		2.76553	3.70754	4.24917												0.830924	0.845315	0.691659		122.776	36.0617	167.26				1.37226	2.33654	2.32713
		2.46409	3.76919	4.48238												0.881798	0.682726	0.609244		112.93	60.7355	176.75				2.75826	1.49071	2.5178
		2.31442	4.34134	3.48691												0.834859	0.957333	0.716834		46.7378	73.6655	51.9573				4.36731	1.32643	3.49735
		2.72772	3.56836	3.46975												0.793308	0.627156	0.912624		63.7011	110.32	307.117				1.57878	1.28553	5.07374
		1.57397	3.89465	3.81907												0.982339	0.83693	0.645893		57.5326	77.6987	52.4318				1.30176	1.63122	4.60055
		2.61974	3.41506	2.45724												0.888941	0.774593	0.784205		65.7177	67.3784	122.539				1.00698	3.52861	5.23165
		1.21409	4.21541	3.4889												0.812534	0.795506	0.517599		49.4662	49.9407	123.962				1.16732	2.13173	5.39487
		2.90383	5.4997	4.07594												0.651652	0.79658	0.768241		168.446	69.1578	146.501				1.91485	2.37845	5.05104
		2.47495	4.2278	5.08072												0.655159	0.875423	0.535385		72.242	109.253	19.573				1.09335	1.35122	2.60513
		2.6539	5.33342	3.84883												0.699216	0.601152	0.517862		133.096	2.72835	184.935				4.1739e-05	4.1739e-05	4.1739e-05
		2.45033	2.67647	4.3141												0.899329	0.887602	0.821322		36.1803	73.4282	165.362				1.96814	2.38438	4.79372
		2.79653	4.89742	4.39301												0.813036	0.799077	0.450855		49.5848	45.3144	196.441				1.29928	2.369	5.04835
		1.77678	4.23681	3.68791												0.679547	0.898648	0.648619		8.4223	54.0925	141.756				1.21146	1.50507	6.5185
		1.679	4.34925	5.34016												0.953015	0.775656	0.661662		112.574	67.8529	25.1483				1.56967	3.42412	12.0527
		1.958	2.96835	4.88844												0.931279	0.753615	0.606124		20.5219	80.6643	49.1103				2.42303	1.20441	6.75985
		2.83012	3.13449	5.1612												0.759043	0.593521	0.671049		91.9336	67.8529	33.0961				2.5557	0.730445	4.40927
		2.01297	3.6143	3.52708												0.942283	0.907848	0.636705		50.0593	63.8197	35.5872				2.21797	0.632277	2.38975
		1.80988	5.36474	3.74343												0.973665	0.900094	0.579167		23.962	82.5623	70.5813				1.45663	0.934965	3.10213
		1.22942	4.05877	3.25959												0.951254	0.861911	0.440351		60.7355	112.93	120.996				1.03969	2.08828	3.76082
		2.1305	3.80318	4.13427												0.907035	0.941906	0.761598		54.9229	67.2598	105.338				0.901515	0.920075	2.54276
		1.34043	4.40536	3.39908												0.636254	0.641646	0.65544		62.8707	68.8019	187.663				0.830409	2.8485	3.56015
		1.97913	2.3578	4.15717												0.955724	0.410062	0.63977		61.5658	43.2977	184.46				1.24394	5.30264	4.55607
		1.65654	4.24757	3.65008												0.552209	0.759204	0.438613		23.8434	55.8719	206.762				2.27915	1.96479	6.70467
		1.92568	5.60631	2.82555												0.836707	0.897687	0.430503		63.3452	54.8043	205.101				1.01683	0.932511	1.9055
		1.87039	4.85959	2.80673												0.772558	0.448621	0.617167		82.0878	64.2942	67.8529				0.81163	0.796112	1.4464
		2.49275	3.0626	2.39215												0.50773	0.726079	0.756602		34.8754	23.4875	156.821				1.28173	2.7241	1.57584
		2.5075	4.37296	2.25171												0.718965	0.381434	0.910804		66.3108	45.6702	213.167				2.1269	1.15657	2.07328
		2.05969	4.59148	2.26869												0.903823	0.703414	0.616244		19.2171	26.6904	114.116				3.28281	1.07105	1.97324
		2.23911	3.79529	2.86234												0.83733	0.907903	0.589539		85.4093	97.0344	105.575				1.54975	1.38801	2.36693
		2.93577	3.06673	5.55211												0.770463	0.772939	0.634283		43.4164	43.7722	127.877				1.11524	2.08412	2.78776
		2.1727	3.76261	5.48823												0.875416	0.903555	0.755028		38.0783	79.8339	40.0949				1.05748	6.41703	2.20202
		1.55773	4.63577	4.90186												0.93125	0.927971	0.421623		40.2135	22.3013	130.13				1.11104	3.29685	2.13005
		2.63997	3.34392	2.72429												0.904882	0.917706	0.927841		22.0641	3.67734	101.186				1.47026	1.22592	5.49402
		2.5379	2.0914	6.19735												0.903041	0.337745	0.825618		48.0427	8.18505	67.1412				1.18178	0.795318	3.79585
		2.09917	3.61723	5.04216												0.774963	0.642474	0.815967		76.8683	15.0652	73.7841				4.4522e-05	4.4522e-05	4.4522e-05
		2.28922	3.59523	6.24608												0.787366	0.922754	0.82437		44.3654	4.15184	168.327				1.2976	1.96403	1.79526
		3.29279	4.69367	5.84619												0.77509	0.880251	0.849361		38.79	19.4543	99.1696				0.974067	1.01293	3.5545
		2.45284	3.82928	4.8906												0.890417	0.94721	0.824547		37.1293	72.1234	42.586				0.953868	0.784637	7.40945
		2.77444	2.4333	5.43606												0.831858	0.816333	0.738673		66.1922	36.4176	130.012				1.05681	1.50397	5.84844
		2.76881	3.94212	4.5651												0.871571	0.648826	0.777092		18.3867	49.4662	81.2574				1.61974	1.64391	6.97749
		2.48277	4.10497	6.17627												0.608505	0.625038	0.421571		48.6358	40.4508	185.409				2.22694	1.06279	4.76747
		2.48843	3.34004	5.25249												0.550375	0.809277	0.433155		45.7888	36.8921	10.3203				1.82521	0.989956	2.50512
		1.86154	5.33342	5.05363												0.768531	0.836963	0.352225		63.4638	39.9763	78.0546				1.86038	1.63581	2.24115
		2.26398	3.76169	4.67696												0.872703	0.826291	0.339813		41.9929	13.9976	53.0249				1.23958	2.40995	2.29407
		2.58553	3.9893	4.34592												0.99999	0.894639	0.643404		49.4662	77.9359	66.3108				0.828541	0.651126	3.9555
		2.84113	3.55148	4.28404												0.913737	0.775987	0.333834		50.7711	26.9276	112.456				0.775792	2.29684	9.24835
		1.6592	3.33201	4.94856												0.91635	0.754226	0.411942		32.3843	47.0937	41.637				1.09789	1.67614	14.6602
		1.61894	3.94202	4.47306												0.849835	0.924916	0.655931		29.1815	48.5172	14.1163				2.16026	3.38837	3.94981
		2.45818	3.18749	5.09059												0.746381	0.765841	0.71476		17.2005	52.0759	77.5801				0.897974	1.32085	2.05711
		3.39416	4.1638	2.67938												0.788214	0.555077	0.709478		19.2171	46.8565	117.794				0.501145	1.0213	1.62647
		2.77141	4.11802	4.61492												0.692091	0.801731	0.538278		27.758	80.0712	9.72716				1.08566	2.59307	1.66345
		1.77616	2.94375	5.11178												0.970389	0.719922	0.552659		9.13405	43.2977	25.1483				2.10078	1.11151	1.41658
		1.86206	3.49702	5.14776												0.889288	0.477846	0.348112		3.44009	43.6536	3.08422				1.74218	0.735001	1.64599
		2.99868	4.37321	4.67068												0.907419	0.719084	0.238172		5.10083	39.2645	108.541				1.59824	1.13646	1.97654
		2.52653	3.56506	5.13492												0.858188	0.559106	0.579312		12.6928	15.0652	117.2				1.03542	2.90346	2.37833
		3.27709	3.18552	4.46446												0.722593	0.412629	0.660222		12.4555	69.395	153.025				0.871984	5.22302	2.83566
		2.48282	4.06367	5.88672												0.747526	0.46436	0.478596		22.8944	117.794	5.57533				1.11428	2.63123	2.62262
		2.21857	3.38951	4.32085												0.879519	0.722138	0.802195		19.0985	26.9276	119.81				1.19163	3.12093	2.814
		2.71896	3.62551	4.5651												0.892513	0.607176	0.549524		29.3001	90.0356	41.1625				1.54102	2.42701	3.42103
		2.36813	3.62551	4.99689												0.606106	0.715903	0.606214		60.3796	69.5136	11.5065				4.7304e-05	4.7304e-05	4.7304e-05
		1.5421	2.95998	4.47354												0.753774	0.669167	0.733265		44.8399	42.3488	136.18				0.888136	1.77199	2.20545
		2.4002	3.83134	5.81778												0.802308	0.734189	0.592167		77.8173	34.2823	89.3238				1.12017	0.795807	2.34031
		2.10749	4.11658	5.16357												0.657598	0.757828	0.547108		43.535	43.6536	528.351				1.02695	0.814341	2.64663
		1.71971	4.84152	6.69495												0.919337	0.649228	0.605998		35.2313	33.0961	2.9656				1.42178	1.73367	3.33607
		1.36437	3.61007	5.10887												0.625962	0.713383	0.705579		43.0605	40.8066	116.845				1.47073	4.25456	5.75351
		2.49607	4.32502	4.62017												0.962824	0.745093	0.707819		31.9098	121.234	116.489				2.76116	2.22738	5.36134
		2.41679	3.40439	5.59212												0.77575	0.753126	0.642427		35.7058	57.7699	367.378				1.49391	1.75361	2.68671
		0.815196	3.58205	4.47933												0.962377	0.87139	0.439658		46.1447	34.7568	574.733				1.62665	2.60384	2.15768
		2.06277	4.15242	4.80633												0.673145	0.607985	0.869327		36.5362	62.159	47.5682				1.69068	1.12138	2.3527
		2.57354	3.90659	5.69471												0.743413	0.76515	0.56497		29.5374	46.9751	328.351				0.956118	0.597307	3.03391
		0.948695	2.87704	6.06877												0.913397	0.699614	0.758518		37.3665	106.168	153.381				0.956198	4.28101	8.98211
		1.6849	3.7265	5.16169												0.819375	0.825027	0.829781		34.8754	50.7711	13.879				1.57602	1.09111	10.1921
		1.82855	4.05065	5.95987												0.839884	0.514867	0.709541		23.7248	34.1637	19.6916				2.13341	1.62075	6.57347
		2.63248	2.46306	4.54202												0.865118	0.671971	0.751994		37.9597	50.1779	174.97				0.879852	3.04474	3.38765
		2.38301	3.14878	3.29243												0.915709	0.405579	0.834559		44.0095	27.0463	10.3203				0.742784	1.71032	2.32115
		2.40422	2.90947	5.24151												0.991618	0.686335	0.882371		32.2657	56.465	28.9442				1.25694	3.2036	1.62358
		2.75025	2.87561	6.61647												0.936807	0.394972	0.301948		26.809	33.5706	115.54				1.75769	2.24337	1.54201
		2.25829	4.42182	6.19638												0.837945	0.697745	0.900227		54.0925	63.1079	124.437				1.6151	1.5538	1.70539
		1.81055	4.50884	6.58605												0.848106	0.694166	0.405154		48.7544	69.7509	9.48992				1.2989	1.77857	1.47261
		0.955447	5.1004	4.84499												0.779858	0.611073	0.568785		44.0095	57.0581	34.1637				1.22394	4.09001	1.87127
		1.8756	3.76919	5.88672												0.967182	0.483308	0.497221		19.6916	55.6346	148.28				0.902157	3.4749	2.95757
		3.6221	4.53775	4.73943												0.569309	0.6777	0.512359		44.3654	47.4496	186.714				0.903983	3.87697	2.94755
		1.50298	3.83044	4.48641												0.534747	0.938923	0.362199		61.6845	98.8138	57.7699				1.08756	3.70218	2.70543
		2.58677	4.26696	4.38014												0.758269	0.884281	0.463249		65.1246	78.7663	126.928				1.79726	3.01661	3.13182
		1.96659	3.40709	6.04532												0.865526	0.609857	0.813548		30.8422	62.8707	127.284				5.0087e-05	5.0087e-05	5.0087e-05
		2.91864	3.38483	6.79678												0.734448	0.787003	0.715464		28.2325	111.507	98.4579				1.08243	2.27504	3.00382
		2.14856	4.49934	3.60453												0.836487	0.798204	0.898595		65.7177	108.541	109.846				1.3327	1.80908	3.13709
		3.33657	3.21901	6.99745												0.879091	0.570815	0.556978		18.0308	9.84579	36.4176				1.13286	1.68491	3.53986
		2.22361	3.77521	6.33738												0.728933	0.892457	0.511963		59.7865	109.49	104.389				1.30222	1.91642	2.44305
		2.21287	4.71926	4.62017												0.664503	0.249884	0.89176		35.5872	75.6821	74.14				1.64594	3.5966	2.55705
		2.48287	3.25116	4.33863												0.695627	0.914204	0.55214		92.7639	130.961	76.6311				2.3565	3.4222	4.75619
		2.29645	3.72504	5.52283												0.801055	0.586002	0.707592		43.0605	78.7663	134.282				1.28497	2.34977	5.02836
		2.56524	3.65543	3.7122												0.789859	0.856961	0.644758		80.5457	69.2764	89.917				1.31099	2.31829	3.14981
		1.78663	3.68385	5.86918												0.643386	0.741112	0.651765		24.4365	53.9739	10.5575				1.63875	1.0527	3.34718
		2.20754	3.56934	4.34734												0.844666	0.750931	0.806645		51.6014	72.1234	120.403				1.28918	0.831082	4.97862
		1.96431	3.42965	5.44574												0.77249	0.819328	0.561913		101.068	73.9027	46.7378				0.971874	2.27085	7.1597
		3.18968	2.94375	4.72523												0.946831	0.630988	0.696945		31.0795	48.28	194.662				1.38947	0.961722	3.20067
		2.53394	4.91942	4.62577												0.6893	0.494687	0.404268		47.8055	63.2266	108.541				2.07153	1.06878	3.53377
		2.52743	3.47308	4.48641												0.596303	0.456284	0.829416		69.2764	43.535	558.6				0.979427	2.79734	4.40311
		1.88558	3.86643	5.51219												0.802095	0.583089	0.843346		75.089	104.745	46.7378				1.03809	3.8326	4.61378
		2.53076	4.68709	5.21553												0.843812	0.498005	0.68097		37.7224	94.4247	52.5504				0.9767	1.92871	2.97274
		2.0493	3.1191	6.27481												0.958851	0.679836	0.73352		57.8885	14.5907	31.3167				1.42586	3.23613	2.21038
		2.1969	4.55804	4.77145												0.794884	0.472614	0.828336		43.0605	50.1779	56.8209				1.52458	3.3867	2.15782
		1.17107	4.37296	4.10918												0.901286	0.746158	0.591665		41.9929	88.2562	200.474				1.16021	3.10554	1.84302
		1.679	5.06345	5.847												0.964088	0.517059	0.438143		37.841	90.866	41.637				1.04784	2.75164	2.48925
		2.33426	4.32176	3.85793												0.886887	0.859526	0.389802		104.864	73.0724	48.5172				0.919458	3.15572	2.76125
		1.63123	3.48586	4.69005												0.867667	0.803443	0.803607		30.2491	39.8577	59.9051				0.839622	2.65449	4.61765
		1.72869	3.38004	5.34913												0.743719	0.820941	0.626083		45.1957	88.968	53.618				1.17653	2.59991	4.26903
		2.27548	3.94208	4.85611												0.700743	0.774205	0.827303		63.8197	52.7877	80.5457				1.75088	3.11505	0.302377
		1.83111	3.48334	5.14776												0.772555	0.721192	0.956651		34.5196	18.2681	289.205				5.287e-05	5.287e-05	5.287e-05
		3.28924	3.53383	5.84179												0.937795	0.91557	0.693048		35.4686	3.79597	206.643				0.765067	2.44163	2.88281
		2.98715	4.81624	4.8806												0.952779	0.901457	0.531275		41.1625	5.9312	91.6963				1.40498	2.32599	3.21169
		1.7418	3.21666	4.5478												0.860426	0.980203	0.950207		44.1281	4.03321	225.148				1.28606	2.59139	3.79691
		3.02097	3.66721	4.69196												0.850545	0.792604	0.789371		34.1637	49.8221	10.3203				1.23133	3.06058	3.36178
		2.77157	4.06367	5.13492												0.868943	0.894528	0.629427		42.8233	25.5042	176.987				1.53707	3.15026	3.46872
		1.60569	2.37853	4.59809												0.944139	0.719499	0.848166		45.7888	87.07	73.6655				2.46048	1.38248	3.21717
		2.38217	3.56195	4.57596												0.907728	0.801425	0.647417		28.5884	69.7509	125.504				1.68166	0.668651	4.1654
		2.50985	3.77105	5.64424												0.897194	0.641184	0.451893		92.6453	54.3298	88.6121				1.32837	1.43109	4.52516
		2.70017	4.29418	6.31543												0.98261	0.915062	0.802166		40.4508	34.6382	82.6809				1.41368	1.02513	6.46527
		2.14357	4.73097	7.88361												0.873287	0.537961	0.959776		58.1257	48.3986	289.205				1.69018	1.92742	5.68515
		2.79221	2.70707	6.56294												0.549249	0.75098	0.916848		56.3464	32.1471	141.874				1.581	1.82303	4.78978
		1.62689	5.95977	4.81213												0.816503	0.894138	0.660137		45.3144	36.8921	43.7722				2.05394	1.7136	3.67141
		2.83588	3.41036	6.95374												0.786563	0.75041	0.879188		87.1886	41.5184	162.159				1.80492	2.45529	3.19075
		2.17981	3.62681	6.6129												0.941971	0.316684	0.662856		69.6323	42.8233	66.1922				1.08666	3.97182	3.00007
		2.74486	3.93164	7.04513												0.881803	0.689886	0.85285		29.8932	96.4413	40.9253				1.05276	2.43721	3.30848
		2.14169	8.30173	4.83366												0.824209	0.76493	0.610998		19.2171	81.376	33.3333				1.3288	1.80034	3.80572
		2.23041	5.34016	6.1496												0.736092	0.634254	0.755686		52.0759	4.27046	38.6714				1.46492	2.01222	5.91763
		1.93113	5.21826	4.00522												0.889052	0.652372	0.759698		44.484	58.6002	8.30368				1.38591	2.51385	6.45828
		2.81684	2.55863	4.60856												0.95468	0.791443	0.660108		82.7995	80.7829	41.2811				1.27107	2.54793	3.04518
		2.06671	3.80523	4.14959												0.787942	0.550036	0.684268		33.8078	72.4792	38.79				1.28803	2.87605	2.7925
		2.52653	5.22982	6.4169												0.840323	0.616334	0.754675		35.9431	100.237	33.9265				1.26434	2.92484	2.10652
		1.56283	4.24186	5.16357												0.907234	0.654427	0.600061		53.3808	5.9312	56.8209				0.999321	2.65957	3.48818
		1.90948	4.10497	6.24122												0.626938	0.503453	0.795858		104.033	54.9229	87.07				1.59314	2.64271	5.70288
		1.84728	4.92732	5.05363												0.77312	0.758938	0.68121		91.5777	65.8363	46.0261				1.79215	2.43691	2.62045
		1.36437	4.66581	6.33738												0.759528	0.65782	0.726422		62.8707	77.2242	77.8173				5.5652e-05	5.5652e-05	5.5652e-05
		1.42643	2.85073	2.96865												0.958045	0.599961	0.808143		34.0451	107.355	128.233				0.781766	2.13771	2.99513
		1.83311	3.71934	4.34592												0.546887	0.906112	0.557018		87.1886	47.5682	89.5611				1.15301	2.73464	3.01367
		3.1054	3.42807	4.54339												0.862688	0.409725	0.489163		60.1423	35.9431	16.6074				0.996158	3.14689	2.65522
		2.03054	2.58967	5.51219												0.443172	0.559804	0.482451		45.9075	121.234	75.6821				1.24972	3.2024	2.93664
		1.62612	2.43817	5.86918												0.440557	0.624533	0.281308		68.3274	147.212	42.4674				1.21342	2.07988	2.43547
		1.22942	4.94671	5.36635												0.704635	0.722704	0.540865		102.966	57.1767	74.14				1.58164	1.00625	2.53322
		1.37988	4.55804	4.85611												0.958394	0.464284	0.42969		62.3962	79.4781	33.0961				1.64908	0.460856	2.85694
		1.73189	3.58205	4.35912												0.684257	0.702079	0.534227		36.5362	107.473	58.1257				1.19845	0.96053	2.92645
		2.14821	3.0142	5.1548												0.938544	0.899168	0.281894		42.9419	41.7556	33.2147				1.00423	1.52448	5.19082
		2.47628	3.97114	4.52418												0.861014	0.689452	0.267666		70.344	115.302	131.554				1.56023	4.70196	5.73034
		2.27713	3.62681	5.55812												0.873821	0.874911	0.537893		32.503	36.5362	17.4377				2.00159	3.47865	4.26925
		2.04489	3.71773	4.97122												0.885097	0.844422	0.250025		28.2325	88.3749	211.862				2.12887	3.40822	3.3119
		1.3364	3.0102	4.46446												0.836516	0.971245	0.850625		29.8932	83.5113	96.204				2.48055	2.21618	3.14385
		2.12413	2.90947	5.92156												0.898148	0.859252	0.904099		77.3428	97.7461	36.6548				1.46237	2.63742	3.15044
		2.37681	3.77631	3.81034												0.784341	0.908368	0.576325		56.2278	111.151	95.6109				0.931415	1.67763	3.06478
		1.82357	4.38444	4.91249												0.866867	0.951805	0.531429		71.4116	109.253	75.6821				0.816215	1.66319	3.11591
		1.91084	4.30111	3.99774												0.927129	0.965284	0.449437		106.168	72.242	88.968				1.1806	1.65963	3.20154
		2.51004	4.51838	3.52945												0.625773	0.745534	0.664246		30.8422	60.1423	94.0688				1.27948	1.97309	4.02576
		1.46634	5.04502	5.80366												0.902332	0.860524	0.396766		46.6192	67.8529	241.163				0.990334	2.17346	8.41296
		2.53716	4.41734	5.84179												0.885886	0.942606	0.723607		40.2135	28.2325	65.7177				1.0295	1.37757	6.14783
		3.03722	3.23739	4.76659												0.880656	0.918554	0.934604		29.656	20.2847	143.416				1.21512	2.34999	4.29189
		2.2776	3.65444	7.35189												0.936333	0.934267	0.681277		33.6892	21.7082	93.4757				1.24832	2.29212	3.14392
		2.69019	5.11815	6.64312												0.917841	0.968429	0.864659		74.9703	45.6702	347.212				1.7158	2.50289	2.77516
		1.9521	3.91158	4.79904												0.371775	0.842791	0.70735		51.4828	23.962	90.5101				2.13398	2.35394	2.03928
		3.47898	4.88426	5.27414												0.794678	0.936621	0.606262		47.4496	23.3689	106.406				5.8435e-05	5.8435e-05	5.8435e-05
		2.31585	3.18628	5.27414												0.94459	0.839612	0.693315		55.8719	19.6916	176.038				0.996737	2.24365	2.93442
		2.0221	4.86536	3.75062												0.944479	0.715991	0.607095		44.9585	30.3677	100.356				1.23138	3.00018	2.70722
		2.54626	3.94283	5.41245												0.9209	0.808894	0.683036		45.5516	34.2823	127.284				1.02852	3.18275	2.42486
		1.9672	2.98977	3.7926												0.8326	0.809846	0.831066		52.4318	26.809	52.5504				0.886975	1.66793	2.09961
		1.88482	3.3312	5.18336												0.865548	0.927924	0.803206		129.063	8.06643	89.6797				1.27526	1.24671	1.99375
		1.24993	3.48334	4.54202												0.960605	0.854686	0.930021		12.6928	19.3357	102.847				1.40366	1.84046	2.13246
		2.85239	3.85761	5.3107												0.798368	0.998998	0.757402		60.261	39.1459	101.898				1.98162	0.74145	2.31163
		2.49645	3.34392	3.92733												0.856687	0.972126	0.643149		44.8399	50.5338	234.164				1.41657	1.51187	4.06548
		1.80033	5.01985	5.71415												0.774011	0.969863	0.512175		28.8256	23.6062	155.635				1.18817	2.47956	4.24774
		2.36813	3.261	7.45601												0.828075	0.789051	0.563405		33.2147	32.7402	249.941				1.33047	0.940204	5.35618
		3.00988	4.36254	5.1667												0.859949	0.951378	0.445613		82.7995	23.6062	304.508				1.94754	0.971564	2.93007
		1.85744	3.49477	4.98868												0.709924	0.666212	0.473017		25.3855	13.0486	150.89				1.96534	1.06571	2.96153
		1.50586	3.62022	5.25249												0.73071	0.981981	0.699432		77.8173	19.4543	96.3227				3.22908	0.963833	2.89045
		2.16879	2.5539	5.48823												0.832917	0.533564	0.607579		67.497	25.7414	32.7402				1.36603	0.872419	2.50126
		2.62877	2.52292	4.54933												0.666704	0.836241	0.701693		13.2859	8.4223	111.269				0.926309	0.788155	2.53888
		1.46323	4.11183	5.18587												0.891737	0.958297	0.636634		34.6382	22.3013	132.266				0.830931	0.887337	2.65984
		0.942248	3.22869	3.9054												0.737986	0.931587	0.85933		58.9561	2.60973	71.7675				1.2806	1.46249	2.9806
		2.03054	3.02272	3.92483												0.840574	0.816208	0.821432		34.4009	8.65955	467.378				1.66425	1.04916	3.30583
		1.72706	2.97161	5.63228												0.835275	0.787497	0.543245		56.8209	22.0641	71.7675				0.892825	2.12622	5.54376
		2.19944	3.08682	6.75119												0.854014	0.890318	0.674787		43.4164	12.2183	332.384				0.685494	1.29373	3.21924
		2.48026	3.48892	6.18126												0.811529	0.842093	0.829233		29.1815	35.7058	478.529				0.937595	2.44306	3.72185
		2.24375	3.48892	4.15035												0.780919	0.825586	0.683789		53.2622	20.6406	69.1578				1.51303	2.51563	3.95542
		1.83111	3.56792	7.11107												0.70599	0.77653	0.772066		28.4698	17.2005	84.4603				1.86812	2.44747	2.8335
		1.8423	3.39258	5.7317												0.829432	0.83719	0.34854		39.739	22.7758	45.0771				2.11752	2.42548	2.52712
		1.81089	3.38392	5.24333												0.820018	0.842208	0.820857		33.6892	37.3665	12.0996				6.1217e-05	6.1217e-05	6.1217e-05
		1.71359	4.04825	8.09951												0.657528	0.945344	0.819833		93.2384	21.1151	69.395				1.11542	3.45005	3.43997
		1.97382	3.24486	4.22047												0.835073	0.856551	0.652129		41.2811	15.5397	29.4187				1.31555	2.28398	2.39135
		1.96641	3.81662	10.0958												0.721227	0.780029	0.68036		21.4709	14.3535	59.4306				1.16631	2.37339	2.59265
		2.42149	3.46319	4.04017												0.881801	0.900804	0.692037		32.6216	61.21	6.52432				0.761636	1.13982	2.23425
		3.63071	4.05776	8.54513												0.622357	0.677695	0.718088		43.2977	16.6074	66.7853				1.17665	1.25685	2.19129
		2.42266	4.2716	5.53029												0.837824	0.960981	0.900016		34.0451	8.06643	35.5872				1.67133	2.07636	3.33031
		1.46634	4.28717	4.68927												0.843517	0.945133	0.782654		36.7734	44.484	160.38				1.97286	1.78355	2.60536
		2.50985	2.4728	7.20275												0.284953	0.933527	0.907977		34.5196	27.758	370.344				1.66138	2.14822	1.56128
		2.77185	4.38535	5.31385												0.836365	0.757433	0.650802		32.1471	17.2005	122.42				1.6197	0.997101	1.47857
		1.90119	4.57805	4.06811												0.929954	0.710565	0.954066		23.962	17.7936	113.049				1.55281	1.14161	1.4995
		2.73633	2.45342	4.41832												0.757439	0.986581	0.724437		19.573	53.0249	164.887				1.66975	1.78708	2.60997
		2.48381	4.30513	6.07212												0.842645	0.755667	0.839673		14.1163	43.6536	121.945				2.3031	1.09639	3.08669
		2.63066	2.83225	3.33315												0.85061	0.994932	0.854379		17.0819	24.911	209.371				2.56539	1.85352	3.64683
		2.27658	3.71252	6.05561												0.916215	0.616407	0.914583		5.57533	32.7402	188.731				0.920647	0.999752	2.74784
		2.6307	2.52292	4.28164												0.972881	0.961363	0.80605		13.879	29.656	73.6655				0.732718	0.91499	2.71804
		2.02025	3.48005	5.30687												0.69269	0.879423	0.867507		6.64294	30.4864	138.197				0.782858	0.929864	2.07635
		2.12768	4.227	6.19381												0.810457	0.912222	0.810143		33.8078	31.4353	61.3286				1.26289	0.928199	2.32593
		1.35909	3.19578	2.97937												0.804759	0.820841	0.481761		34.8754	56.1091	111.032				1.41984	0.88001	3.23812
		1.96983	3.02164	5.41555												0.922116	0.796271	0.811845		39.1459	21.8268	151.008				1.01679	0.872011	4.0772
		2.86594	3.19578	6.18929												0.667895	0.881588	0.765365		46.5006	7.35469	88.968				0.907838	1.01206	4.12955
		2.27108	4.58372	5.57143												0.943041	0.959633	0.806738		36.8921	13.5231	96.0854				0.95406	0.962379	3.75528
		2.40384	4.91613	3.38822												0.693342	0.894082	0.687551		24.4365	17.3191	66.9039				1.3952	1.00442	5.21395
		2.33515	3.17658	7.67047												0.888998	0.773121	0.719325		38.5528	9.01542	93.4757				2.11859	1.20493	3.90883
		1.55606	3.84824	6.28299												0.877064	0.914295	0.69055		58.1257	42.586	115.184				1.67474	2.20002	3.67186
		2.16879	4.00335	5.47819												0.883512	0.805981	0.711241		41.8743	23.8434	81.9692				6.4e-05	6.4e-05	6.4e-05
		1.56283	5.36752	5.26932												0.88296	0.770538	0.708172		8.77817	35.7058	78.7663				1.17345	3.25511	3.9306
		1.86208	3.7367	8.41784												0.974755	0.964227	0.868627		46.7378	34.6382	132.028				1.25888	2.10227	3.25302
		1.42643	5.52988	8.45385												0.900603	0.692531	0.674552		78.8849	28.8256	79.5967				1.14622	2.15074	3.0932
		2.64095	4.48154	7.2499												0.539446	0.84278	0.847393		37.0107	15.6584	71.1744				1.28952	2.88907	3.17647
		1.13617	1.78127	6.08717												0.525869	0.910102	0.753366		48.28	53.2622	78.1732				1.6684	3.5733	3.81151
		0.777096	3.63479	5.08823												0.687272	0.865063	0.47505		39.5018	31.9098	78.1732				2.32468	2.3063	2.2641
		2.1071	3.01424	7.15913												0.897938	0.902542	0.838413		65.7177	20.5219	50.8897				1.81724	2.02417	2.00371
		1.63806	3.30642	7.19606												0.537135	0.853299	0.899		61.5658	31.554	53.2622				2.13228	1.31354	1.90376
		1.54098	5.00649	3.75194												0.740109	0.991782	0.847378		44.484	19.573	136.062				1.88979	0.850539	1.86668
		2.17771	5.10929	6.14712												0.774735	0.743408	0.760413		36.0617	31.6726	29.4187				1.91043	1.33027	1.82128
		2.59089	4.12091	4.87397												0.586528	0.955587	0.49275		37.1293	44.6026	61.0913				1.98923	1.30595	2.96377
		2.675	3.99308	5.23416												0.80309	0.849901	0.49483		24.7924	29.656	139.027				2.69266	1.14915	4.02676
		1.62644	3.14859	5.25267												0.907965	0.959388	0.629		32.6216	23.3689	56.7023				2.24756	1.99297	3.37042
		2.51941	3.6096	5.22779												0.631108	0.868154	0.418134		58.7189	36.7734	68.9205				0.862121	0.997766	3.08709
		2.10501	5.20113	6.06431												0.873908	0.853008	0.529486		56.7023	45.1957	12.93				0.795556	1.00497	3.19058
		1.57607	2.20556	5.57143												0.888202	0.950471	0.735713		64.8873	34.9941	22.4199				0.912534	1.64889	2.74599
		2.21204	3.41166	7.22413												0.763351	0.948162	0.55581		27.6394	23.6062	15.8956				1.48783	0.987431	2.6108
		2.27401	4.90115	6.14613												0.898186	0.785632	0.92607		63.8197	30.9609	2.37248				1.90019	1.78208	2.61297
		2.43156	3.49591	7.15535												0.879193	0.879224	0.827701		59.4306	25.3855	13.9976				1.17371	1.13137	3.84363
		2.25418	3.79787	7.15861												0.993904	0.853562	0.588164		38.6714	21.1151	36.1803				1.01243	1.92696	5.57136
		2.50713	3.80293	6.71271												0.714991	0.907095	0.724077		35.5872	22.3013	44.1281				1.21361	1.17701	3.45023
		2.49272	3.69436	5.40585												0.955391	0.767395	0.974213		52.4318	36.6548	85.5279				1.36211	1.32496	3.08754
		2.20682	3.55459	4.91594												0.763075	0.946598	0.883341		42.9419	23.8434	46.9751				2.81972	1.98392	3.75949
		2.25192	2.38415	8.52408												0.750321	0.974406	0.779356		269.158	12.93	45.1957				1.86155	1.94056	3.03723
		2.88115	3.6823	8.41784												0.909824	0.79748	0.698701		55.516	25.86	45.3144				0	0	0
		2.40383	4.48874	7.38664												0.751581	0.896784	0.597049		35.7058	26.3345	50.8897				1.62005	1.30517	2.85123
		2.05787	4.71098	6.42626												0.881019	0.938536	0.807662		38.6714	48.3986	59.6679				2.85539	1.71152	5.78221
		2.22508	4.62602	5.09642												0.960827	0.922799	0.469242		55.1601	36.8921	36.4176				1.76451	1.69056	5.52287
		2.65752	3.58068	5.31487												0.590138	0.73279	0.780716		29.8932	28.1139	98.6951				1.76827	2.6887	5.03478
		2.65882	3.59931	4.00373												0.708584	0.94465	0.655639		44.0095	41.637	80.427				2.1571	3.29317	4.81734
		2.64515	4.86753	8.3445												0.877796	0.940053	0.79573		45.9075	41.5184	26.9276				2.18581	2.71521	4.42549
		2.96271	4.78441	5.73549												0.86439	0.867513	0.629338		43.7722	38.79	99.7628				2.40472	5.96873	4.04678
		3.50194	1.91873	8.86436												0.778311	0.99418	0.749359		98.2206	29.0629	89.7983				2.40597	5.48662	3.92119
		2.63153	3.65285	7.89545												0.941686	0.953819	0.917818		45.433	42.2301	150.652				2.68457	5.44506	3.5326
		2.26198	3.53537	4.83996												0.887023	0.964949	0.692639		37.7224	40.5694	26.6904				5.99771	5.34017	3.31991
		1.4006	3.65899	6.95082												0.919803	0.885599	0.827839		44.9585	39.739	17.675				4.20445	5.05537	3.10296
		2.72126	3.97621	4.28164												0.98733	0.783553	0.633103		71.4116	46.1447	126.928				1.85978	14.4145	2.8058
		2.47949	3.70347	6.51401												0.430144	0.774932	0.766731		48.7544	25.2669	5.4567				2.15809	2.78607	2.52836
		2.2253	4.7792	4.13958												0.847078	0.757743	0.503213		58.8375	26.3345	23.7248				2.31197	1.9036	2.25875
		3.09881	3.22178	5.26728												0.872266	0.88483	0.916475		179.359	24.3179	54.3298				2.53273	1.37741	1.94365
		2.39063	4.32532	6.14276												0.62016	0.643638	0.945824		58.8375	30.4864	101.186				2.24149	1.03903	1.9039
		3.9178	4.70703	5.64217												0.944058	0.679453	0.776305		34.0451	47.5682	46.8565				2.07327	1.26377	1.92024
		4.38981	3.85039	5.31385												0.69147	0.882113	0.763256		63.7011	23.013	28.5884				2.24938	1.50023	6.72896
		1.92246	4.24635	5.08461												0.979061	0.723126	0.489324		44.2467	51.3642	176.038				2.98983	3.17922	4.92873
		3.16335	4.54702	7.93647												0.891192	0.874231	0.607428		43.0605	48.7544	76.1566				1.03976	8.19804	4.75387
		1.63166	5.13892	5.73829												0.784576	0.898171	0.808604		35.7058	35.5872	18.9798				1.29679	4.31769	2.16828
		2.49446	3.61052	9.186												0.832809	0.978879	0.672466		98.2206	17.9122	12.3369				1.038	6.64515	3.06515
		2.21022	4.27153	5.72741												0.822107	0.941684	0.507882		72.8351	13.7604	7.11744				1.04646	3.2219	4.80266
		3.43045	3.17658	7.11497												0.945814	0.808584	0.868406		109.253	13.9976	56.465				0.968658	2.90307	1.74999
		2.13277	3.61052	2.92734												0.794868	0.886844	0.570937		39.6204	23.4875	43.6536				2.7826e-06	2.7826e-06	2.7826e-06
		2.23073	3.26683	6.12548												0.791646	0.866252	0.862905		60.4982	32.2657	89.2052				1.61587	1.06819	5.89219
		3.79754	3.82275	5.80162												0.785041	0.789758	0.925509		48.0427	41.0439	34.6382				1.73432	1.36776	5.57447
		3.23105	4.57241	7.35329												0.864773	0.870229	0.739329		52.1945	23.1317	91.4591				0.962798	1.91923	5.73846
		2.45845	5.1042	6.43313												0.816281	0.848277	0.586721		93.0012	30.2491	39.739				1.2658	2.91652	5.0059
		3.13103	4.02469	7.5502												0.724318	0.997567	0.857963		22.5386	23.962	90.7473				1.27283	1.71813	4.77877
		4.01552	3.30706	7.22413												0.671243	0.811076	0.716333		88.2562	29.0629	113.405				1.61591	1.49944	4.34299
		3.46722	4.00335	6.37332												0.722737	0.911429	0.953992		25.86	15.5397	29.0629				2.61194	1.34763	4.14266
		3.66329	4.93009	3.46789												0.349749	0.734542	0.935595		67.6157	23.6062	25.3855				1.25546	1.32137	3.91508
		2.63153	3.02506	4.75163												0.658032	0.757543	0.932406		51.8387	13.6418	113.642				1.22372	1.65029	3.53247
		3.23171	3.9305	4.57663												0.963159	0.759665	0.945524		12.2183	23.013	70.2254				1.97813	2.57788	3.2154
		3.19359	4.00509	5.08461												0.824733	0.874824	0.832218		21.5896	21.8268	73.0724				1.99324	11.4631	2.92044
		2.01473	3.84824	3.40365												0.527606	0.912504	0.84679		37.9597	19.4543	85.5279				2.36816	17.833	2.70313
		1.97884	4.35148	6.23069												0.81128	0.757773	0.859052		51.9573	14.4721	32.7402				1.99474	3.14596	2.54123
		2.37099	2.08767	3.42571												0.794781	0.885863	0.856364		130.842	12.6928	60.261				2.33873	1.45341	2.25922
		2.19143	4.24366	3.10856												0.774381	0.98221	0.793202		120.641	9.84579	100.474				1.90674	1.1839	2.00375
		4.09087	3.02272	5.51125												0.742867	0.959047	0.778488		30.9609	20.7592	80.5457				2.5321	1.01858	2.1743
		2.2683	3.63115	3.68791												0.670978	0.899394	0.917153		16.726	13.9976	61.0913				2.01164	0.995751	2.55975
		4.01162	3.49485	3.58656												0.936354	0.885766	0.953273		70.9371	6.88019	128.114				2.07586	1.16564	8.262
		3.83829	4.42641	6.92305												0.786725	0.965989	0.700215		2.84698	7.11744	48.1613				2.6652	1.69181	3.21953
		2.89827	3.73013	9.2179												0.854435	0.938723	0.952034		38.79	23.1317	130.012				3.85419	2.12999	1.70709
		3.06017	2.67992	4.40626												0.743884	0.958727	0.498968		64.4128	23.962	88.4935				1.78497	2.09775	1.74722
		3.13649	3.65355	6.60273												0.816391	0.878113	0.700824		51.6014	29.7746	82.4437				1.45749	2.32271	1.85164
		3.6384	3.98996	7.18773												0.952995	0.76553	0.765175		121.945	32.9775	170.819				1.38008	6.77393	1.95003
		3.75327	2.2533	5.23665												0.914493	0.887411	0.897457		29.3001	24.3179	73.6655				1.46421	6.36936	2.7523
		3.01605	2.65638	5.9917												0.820354	0.940564	0.743417		76.8683	31.554	113.642				5.5652e-06	5.5652e-06	5.5652e-06
		2.98118	2.55229	5.98259												0.732824	0.892199	0.722173		43.0605	29.8932	13.0486				1.79551	2.09483	5.53915
		3.18349	3.90119	3.81039												0.951239	0.631836	0.948275		50.0593	32.9775	65.8363				1.38459	3.36534	5.69207
		3.29233	3.93092	5.19669												0.902919	0.652761	0.799911		131.079	31.4353	94.6619				0.905561	1.5076	5.38923
		1.95752	4.50743	6.72975												0.662925	0.527765	0.679115		23.962	37.4852	74.6145				0.869044	1.05504	4.85086
		2.01863	3.91296	7.04979												0.667871	0.916499	0.988462		65.0059	37.4852	41.1625				1.32606	0.951768	4.54504
		1.10924	2.67977	5.19669												0.966359	0.837812	0.782974		42.8233	54.2112	55.3974				1.55696	0.992856	4.35307
		3.68922	5.13892	5.92758												0.937814	0.810066	0.784233		61.5658	34.9941	55.1601				1.10526	1.35193	4.19397
		2.44426	3.82871	4.36416												0.776079	0.904536	0.606186		55.9905	34.0451	47.0937				1.03389	1.45743	3.75159
		2.35626	3.95062	4.35753												0.791086	0.98997	0.857503		9.01542	33.5706	74.9703				1.00566	2.67603	3.54124
		3.58155	3.68314	4.08817												0.799667	0.793844	0.642764		101.779	37.1293	52.9063				1.67733	8.26313	3.29456
		3.21734	3.30706	5.14503												0.661838	0.87391	0.888255		38.4342	17.4377	57.7699				3.72185	4.07453	2.95323
		3.11497	4.75969	6.02339												0.875513	0.954644	0.951173		61.0913	34.7568	52.3132				4.29122	4.16279	2.78813
		2.70761	3.81888	5.91065												0.771051	0.905678	0.701315		67.8529	33.6892	53.4994				2.96467	5.64083	2.76712
		3.37384	4.74894	5.51097												0.967913	0.930243	0.857478		120.522	23.4875	42.3488				2.99097	3.62011	2.15123
		4.37684	5.10922	4.97217												0.793631	0.952889	0.669674		17.7936	23.1317	44.2467				2.64119	1.7164	2.26678
		2.2683	2.66537	5.00689												0.649494	0.511163	0.456225		41.3998	38.5528	46.9751				2.33559	1.20042	2.03368
		3.50328	5.01762	4.09225												0.985362	0.906944	0.814356		72.7165	30.605	50.2966				2.84624	1.20755	4.72144
		2.84906	3.20616	3.85098												0.939836	0.856525	0.676255		86.0024	30.2491	72.3606				3.88646	1.45663	5.10563
		2.90834	2.28444	6.68893												0.843791	0.986271	0.840581		51.9573	12.2183	37.3665				3.6757	2.80819	2.54895
		4.87826	4.41058	4.95077												0.856645	0.854089	0.904312		88.019	25.7414	42.2301				5.60083	1.2046	1.69894
		3.16335	3.55459	7.13246												0.968465	0.722853	0.506285		57.414	62.7521	40.688				6.4923	1.30831	1.68026
		2.76825	3.82852	8.08099												0.746535	0.818318	0.686972		70.6999	27.6394	41.9929				3.16668	1.80731	1.51081
		3.07171	3.75119	4.49648												0.769765	0.812876	0.532279		59.5492	25.9786	38.6714				2.77438	1.99835	2.21971
		2.60392	5.52129	3.38357												0.557347	0.876724	0.933905		119.336	25.3855	30.2491				3.90664	2.49133	3.14589
		3.88726	3.18761	7.24527												0.714495	0.910861	0.67374		62.7521	43.2977	56.9395				8.3478e-06	8.3478e-06	8.3478e-06
		3.17371	2.88249	6.45131												0.976408	0.83157	0.530244		147.687	35.3499	30.9609				2.06899	2.9168	2.69325
		3.97245	4.33528	5.09387												0.987919	0.65669	0.892735		67.3784	32.8588	30.605				1.16212	2.21552	4.27526
		2.4369	5.06983	4.88391												0.788275	0.811664	0.514724		40.3321	23.013	74.9703				0.892637	1.56125	5.03118
		1.99226	4.37336	4.34054												0.920566	0.87885	0.769335		125.267	22.3013	89.917				1.20393	1.16617	4.83578
		3.48726	4.79604	6.59252												0.888001	0.870477	0.750326		59.312	20.1661	64.2942				1.20014	1.3765	4.49724
		2.45107	2.38811	6.60552												0.867797	0.9709	0.419996		47.6868	28.5884	117.675				1.3796	1.66635	4.04502
		3.34158	3.4166	6.00063												0.720024	0.825815	0.70393		58.4816	39.6204	9.37129				0.99605	2.93186	3.70143
		2.66824	4.28728	5.19886												0.952641	0.95021	0.617003		65.9549	34.7568	21.9454				1.043	4.88789	3.63263
		2.50191	3.99915	5.98971												0.719421	0.774909	0.552923		58.6002	27.9953	41.1625				0.982423	2.50693	3.42939
		3.40802	3.16697	8.03702												0.717347	0.702261	0.361858		2.72835	20.9964	16.2515				1.57367	2.01156	3.18096
		3.48963	3.71252	5.51122												0.822554	0.816595	0.636437		36.0617	26.2159	29.656				3.71579	1.87915	2.93063
		2.92112	3.611	3.49146												0.805928	0.752223	0.973062		38.9087	41.1625	9.84579				4.01188	2.93186	2.40541
		3.47803	5.10216	4.12662												0.937078	0.769249	0.807073		51.72	56.3464	35.8244				1.5571	1.06245	2.37904
		3.68415	6.07151	3.57954												0.843323	0.936502	0.428891		42.8233	24.1993	8.30368				1.37043	1.3812	2.30838
		2.05217	2.20924	5.18608												0.703559	0.727244	0.800888		48.28	19.3357	29.5374				1.08061	4.80642	2.40162
		3.35372	3.50723	8.56882												0.946499	0.643156	0.946277		20.7592	33.5706	39.1459				1.28433	2.85761	2.288
		3.07258	3.59171	4.22067												0.882844	0.817404	0.530064		140.332	32.1471	48.7544				1.04929	1.74329	4.16397
		3.9398	4.84775	7.86268												0.88143	0.548523	0.430284		56.8209	39.739	74.14				1.31406	2.02194	3.86601
		2.71443	3.95309	7.70794												0.974713	0.956808	0.782914		60.0237	56.9395	62.5148				2.42529	1.54618	2.05838
		3.82103	4.02742	4.90887												0.934999	0.527864	0.946837		65.9549	30.3677	119.098				2.60275	1.02945	1.76329
		3.54144	3.58068	5.08423												0.745158	0.853301	0.918668		98.2206	43.2977	48.7544				2.10525	1.05833	1.84975
		2.41775	2.31759	5.95465												0.816604	0.756377	0.925526		136.773	41.637	45.5516				2.21244	1.07692	1.47013
		3.13179	3.781	4.82791												0.735182	0.448347	0.762115		53.0249	38.5528	139.265				2.19502	1.70691	2.14092
		3.5437	3.90135	5.94779												0.787075	0.437443	0.920987		68.8019	31.3167	48.5172				2.22228	3.39245	4.46163
		3.0041	3.53537	5.88478												0.840324	0.61261	0.670823		27.1649	51.6014	98.2206				1.113e-05	1.113e-05	1.113e-05
		2.82669	4.78441	4.90407												0.832997	0.641537	0.762789		47.9241	14.7094	120.996				2.044	1.77956	3.39491
		2.56786	3.16214	4.86594												0.706764	0.99439	0.963204		96.7972	29.4187	72.0047				1.06593	2.04324	4.57942
		1.65405	4.61171	5.4535												0.904199	0.72784	0.777149		30.0119	44.8399	14.1163				1.02544	2.42483	2.79267
		2.49399	4.11212	4.1542												0.921581	0.845933	0.833895		99.4069	44.7212	46.1447				1.27553	4.23669	3.74605
		2.45922	3.5733	4.20726												0.735492	0.807401	0.838697		40.2135	37.0107	56.9395				1.11608	5.31552	4.80492
		2.8967	4.45964	3.93387												0.896456	0.676039	0.897174		47.331	36.5362	103.44				0.984998	5.43535	4.23362
		2.77214	5.64484	4.60408												0.844344	0.661844	0.793547		83.6299	77.2242	249.941				0.950676	2.36592	4.06407
		3.60142	4.11208	5.76799												0.819125	0.952702	0.9673		53.4994	59.6679	110.32				0.851279	1.81133	3.76982
		1.98446	5.75856	4.66592												0.964071	0.826852	0.654973		72.9537	34.6382	198.339				1.16781	1.80565	3.34939
		3.04913	3.99915	7.26408												0.870242	0.844401	0.811528		36.2989	43.6536	37.9597				2.08918	1.58298	3.28467
		2.48473	3.4124	5.97782												0.75975	0.889607	0.842484		68.9205	37.1293	42.3488				2.22379	1.49865	3.09271
		2.51141	4.34974	5.22955												0.896101	0.890773	0.80021		4.03321	35.4686	89.7983				1.23703	1.75834	2.68102
		2.8991	3.91843	5.13109												0.826285	0.963428	0.817903		18.3867	29.5374	66.0735				1.10338	0.761024	2.4846
		3.41215	5.00159	5.09922												0.950448	0.985026	0.751713		9.13405	60.1423	67.1412				1.16239	0.728081	2.23565
		3.29939	3.62022	7.28983												0.701622	0.746352	0.759437		17.2005	21.7082	173.072				0.955349	1.03666	2.20715
		4.37684	3.88291	7.91076												0.840227	0.759208	0.69218		5.81257	49.7034	86.4769				0.979148	4.3949	2.99668
		2.76565	4.24032	9.93112												0.916518	0.984989	0.873373		39.9763	32.0285	72.1234				1.01564	2.62887	5.88783
		3.52703	2.66537	8.42074												0.968407	0.768825	0.800979		44.8399	31.3167	57.8885				1.00238	2.97279	3.9061
		3.33004	3.74697	7.68715												0.930468	0.934952	0.760862		39.0273	64.8873	35.3499				2.1442	2.33328	2.25514
		4.02246	4.56239	6.96375												0.954718	0.614842	0.782523		135.587	39.8577	39.8577				2.32475	1.27208	1.71898
		2.71132	3.97086	5.80811												0.833883	0.789595	0.625479		42.1115	45.0771	71.1744				2.04501	0.953981	1.67724
		2.684	3.65687	5.05072												0.83887	0.633142	0.8038		82.6809	39.6204	50.8897				2.1793	1.15617	1.70104
		2.53914	2.89654	4.99251												0.794742	0.83364	0.712593		35.7058	85.6465	29.3001				2.49603	1.10219	2.09044
		3.7996	2.84321	4.56452												0.870101	0.767983	0.86258		20.8778	6.64294	79.5967				2.35855	1.66576	2.99886
		2.89384	5.10216	9.64003												0.828185	0.82962	0.964357		23.8434	32.7402	44.2467				1.3913e-05	1.3913e-05	1.3913e-05
		2.66474	4.24048	5.02274												0.986771	0.889553	0.880085		31.0795	45.7888	33.6892				2.32317	1.5254	0.840716
		3.34407	2.70346	3.80418												0.785628	0.885453	0.823532		100	45.3144	61.8031				1.08829	1.34294	3.86371
		2.71687	2.93745	5.27854												0.824878	0.665867	0.861793		158.719	76.8683	46.7378				1.06484	1.82439	3.79761
		2.83375	4.84802	5.76799												0.891971	0.882884	0.657902		40.0949	45.7888	70.2254				1.27974	2.11397	4.10618
		2.52348	2.71104	4.84597												0.845008	0.732142	0.94555		55.8719	66.7853	27.9953				0.945448	4.05748	2.51116
		2.74546	3.63479	4.56618												0.81096	0.905337	0.747421		77.1056	81.9692	66.6667				0.849423	2.78107	3.10838
		4.06956	4.84802	6.65805												0.924173	0.415022	0.886882		30.605	70.9371	225.741				1.0407	2.53753	3.91551
		2.4369	4.29877	6.71693												0.867125	0.748903	0.639798		28.1139	43.6536	21.2337				1.32174	1.85277	3.59735
		2.88092	2.97174	6.24384												0.956603	0.73282	0.785314		85.8837	47.8055	109.964				1.47668	1.17751	3.51865
		2.81676	3.19215	8.81243												0.773791	0.625608	0.84487		31.7912	29.7746	73.9027				2.89905	1.2941	3.14588
		3.48748	4.15652	4.41665												0.904726	0.861531	0.808411		65.3618	76.6311	59.9051				1.29992	1.44801	2.92581
		3.36747	3.88748	5.65723												0.597962	0.794511	0.945121		49.9407	36.7734	121.59				0.967008	1.16883	2.66063
		3.44996	2.38811	4.86594												0.912766	0.665515	0.802679		59.4306	69.395	61.3286				0.930009	0.543968	2.42409
		3.13649	2.70408	4.12662												0.875619	0.664875	0.878886		45.3144	20.6406	20.9964				1.12569	0.499587	2.3706
		3.04919	3.03134	5.34708												0.93306	0.82211	0.854825		23.2503	44.8399	28.4698				0.939359	1.24707	2.91123
		2.75815	5.11105	5.44349												0.939724	0.750335	0.657054		85.2906	42.4674	35.9431				0.767722	2.00125	3.99066
		3.26438	4.1594	4.08899												0.94787	0.474922	0.844179		64.5314	74.7331	97.0344				1.17394	1.8687	5.72876
		3.57447	3.99087	5.18399												0.826706	0.78495	0.544882		72.9537	63.8197	50.2966				1.56826	1.31653	4.04037
		2.77807	3.69213	5.02274												0.86887	0.667826	0.748792		44.3654	38.0783	36.0617				3.17012	1.57401	2.24804
		3.07829	3.60702	4.11961												0.383451	0.80549	0.918955		40.4508	35.3499	86.0024				1.52005	2.20429	1.41651
		2.45845	5.98098	6.09157												0.803664	0.732534	0.941426		28.3511	58.6002	6.99881				1.82666	1.36415	1.45234
		3.22877	2.64055	4.00045												0.854113	0.74724	0.826365		76.1566	32.503	47.2123				2.29772	1.05058	1.80184
		4.00311	4.51964	5.26774												0.689379	0.479349	0.960558		48.0427	45.7888	48.5172				2.51627	1.00856	2.34867
		3.80552	5.38169	6.58002												0.900788	0.704226	0.736942		64.1756	46.8565	33.0961				2.74833	1.25477	1.92701
		3.08274	4.51641	5.94902												0.692143	0.963463	0.754655		83.7485	39.739	52.5504				1.6696e-05	1.6696e-05	1.6696e-05
		3.72676	4.55975	5.54046												0.765865	0.939431	0.760506		58.1257	35.4686	31.7912				1.52133	1.95227	0.440357
		3.76006	5.41877	8.33567												0.820857	0.70223	0.491237		96.3227	40.5694	33.5706				1.28062	1.75648	0.418684
		4.14257	5.0369	4.92305												0.846951	0.554597	0.890441		117.556	34.2823	5.69395				1.69088	1.64416	0.70822
		3.03897	4.02742	9.63152												0.814053	0.792453	0.692296		41.8743	30.9609	14.4721				1.19391	2.34666	3.57021
		3.03592	4.96043	4.97217												0.948352	0.498173	0.92784		49.7034	42.7046	39.5018				0.879944	6.73962	2.30966
		3.04027	3.20353	3.4659												0.95848	0.829003	0.952574		37.7224	44.484	44.6026				0.921759	5.80233	3.57263
		2.45922	3.7581	6.62266												0.707341	0.742017	0.874423		43.535	48.6358	36.4176				1.17432	3.19283	2.02487
		1.17526	2.33129	4.75437												0.83843	0.774356	0.487774		58.9561	36.2989	10.7948				1.9195	2.06179	2.70101
		3.68822	2.58328	4.11694												0.819976	0.727004	0.677808		41.2811	38.5528	46.7378				3.16247	1.57715	3.24123
		2.53653	3.92803	4.19557												0.938167	0.728904	0.6926		40.9253	35.7058	62.3962				2.28605	1.39979	3.20762
		2.6628	3.45652	6.47388												0.731687	0.673632	0.776424		47.4496	54.0925	37.6038				1.32516	1.51735	2.94013
		3.9276	4.50779	6.05253												0.92925	0.404089	0.933496		37.2479	31.554	62.9893				0.876786	1.3923	2.69852
		3.04913	2.33117	4.89644												0.828457	0.605841	0.973103		93.4757	132.147	81.4947				0.905606	0.785797	2.55965
		2.74879	4.65118	7.08964												0.911723	0.7145	0.899765		19.9288	30.8422	68.0902				1.01687	0.71173	2.73441
		4.45089	3.16536	4.84597												0.855427	0.54839	0.885747		97.2716	111.862	117.082				1.04044	1.56898	2.81609
		2.44671	4.38681	6.56575												0.872087	0.620385	0.962293		38.6714	71.8861	33.8078				0.992082	0.804227	3.76864
		3.00629	3.76946	5.66418												0.230017	0.839349	0.791785		35.8244	138.316	59.6679				1.37925	1.67154	8.04279
		3.03416	4.95205	5.55622												0.648176	0.672913	0.824044		23.6062	43.0605	31.1981				2.87376	1.24875	3.74839
		2.23826	3.70029	3.03313												0.931865	0.498896	0.970944		45.6702	114.591	86.7141				2.83652	0.930885	1.78668
		2.42568	2.91797	5.11458												0.993101	0.919588	0.507192		85.8837	43.6536	74.7331				2.06002	0.944766	1.35091
		2.40801	4.1625	4.82683												0.800453	0.817768	0.533146		28.707	13.7604	56.8209				1.59088	2.32222	1.63473
		4.02246	4.05127	4.97584												0.881422	0.638913	0.841759		55.516	18.0308	61.3286				1.7804	2.19153	2.06231
		1.91324	4.45081	6.98639												0.748088	0.716743	0.636467		23.4875	110.676	71.8861				2.12741	1.44232	4.40991
		3.63086	3.91265	3.88817												0.487998	0.874306	0.969164		58.6002	71.1744	95.0178				2.05607	1.1906	1.90546
		3.51735	4.13392	8.39952												0.961849	0.585024	0.686579		92.1708	33.3333	70.5813				1.9478e-05	1.9478e-05	1.9478e-05
		2.94104	2.93663	3.67187												0.85179	0.853408	0.667316		23.962	63.1079	71.4116				2.61623	1.0005	2.47556
		2.71334	4.93857	4.99063												0.641769	0.83477	0.778187		43.535	100	159.905				2.41905	1.11261	0.353688
		2.76447	3.12423	2.36077												0.877464	0.737509	0.796056		103.084	122.42	47.331				1.47304	1.37522	0.527673
		1.94484	4.90335	7.89257												0.824828	0.626825	0.929942		87.9004	20.8778	43.535				1.29343	2.50784	0.995759
		3.25253	3.2816	6.64811												0.907182	0.760318	0.865985		20.8778	96.7972	46.1447				1.27345	1.7849	0.904395
		2.23073	4.73005	3.56936												0.856113	0.716869	0.827937		78.6477	68.446	39.8577				1.46518	1.2799	3.15026
		1.95747	3.84212	3.69765												0.82637	0.766086	0.899949		70.9371	42.4674	51.2456				1.59193	2.48692	2.39535
		3.65344	3.96974	5.35684												0.779451	0.783309	0.706994		49.7034	62.0403	37.1293				1.51993	2.59883	2.70861
		3.06178	5.08626	5.35849												0.92036	0.736803	0.885359		80.5457	13.6418	39.0273				1.67009	1.50403	1.60447
		2.83833	4.03087	5.49427												0.479573	0.832958	0.595661		169.395	39.3832	30.7236				1.78949	1.64284	1.76459
		2.37328	4.17317	3.72778												0.829591	0.774905	0.611483		38.1969	62.2776	10.5575				1.07185	1.7434	2.63844
		3.15076	3.93191	3.41982												0.821789	0.92107	0.788671		69.395	118.387	97.5089				0.953371	1.49433	2.59728
		3.50979	4.28098	7.31431												0.834581	0.949429	0.974374		78.7663	52.4318	37.841				0.963161	0.76039	2.61509
		3.46722	3.81259	5.29016												0.747473	0.919754	0.477737		135.943	22.7758	57.7699				1.34802	1.19229	3.20097
		3.85961	3.98415	2.84437												0.842547	0.883789	0.735397		118.98	30.0119	30.605				1.22643	1.1289	4.14628
		2.84614	4.46543	2.74623												0.911731	0.764922	0.862001		37.1293	64.8873	62.7521				1.63436	0.645442	4.0802
		2.39365	3.85613	2.44287												0.905796	0.857631	0.730627		33.452	28.4698	60.7355				2.56002	0.991705	5.18434
		2.03881	3.19724	3.78877												0.599313	0.629782	0.988373		44.2467	51.72	50.0593				1.81385	2.15934	4.72463
		3.95207	3.22267	4.97232												0.770034	0.688157	0.987885		28.8256	48.9917	55.7533				1.80447	1.25985	3.35834
		2.97746	3.9591	7.1516												0.926273	0.556165	0.960154		19.2171	47.5682	61.3286				2.37818	1.27226	2.28908
		2.81542	3.02519	6.03037												0.836012	0.826984	0.890692		69.7509	78.4104	48.28				1.96446	1.44379	2.72261
		2.48593	4.62917	5.16792												0.89911	0.605484	0.510435		47.9241	96.7972	26.4531				2.19465	2.27364	3.47422
		2.85728	3.9426	7.50991												0.880598	0.681798	0.766911		50.1779	45.1957	45.7888				2.35634	3.48649	2.1852
		2.38114	3.42129	2.96844												0.730945	0.714609	0.476669		27.5208	90.3915	68.3274				2.43521	3.38621	2.21125
		2.52348	3.52256	5.56095												0.49407	0.441243	0.851802		46.2633	82.5623	46.9751				2.2261e-05	2.2261e-05	2.2261e-05
		2.77406	4.4209	5.83977												0.988854	0.881908	0.810781		25.3855	25.0297	69.2764				6.15874	1.0276	1.83124
		2.48424	3.58198	3.67187												0.868866	0.910303	0.585964		69.7509	43.8909	39.9763				1.87683	1.36396	1.17327
		3.27922	3.89171	7.82693												0.705133	0.804299	0.607541		84.6975	2.84698	85.2906				1.80389	1.87937	1.35498
		2.19873	2.90516	6.37565												0.801788	0.789711	0.430896		44.9585	40.4508	56.5836				1.88259	1.47934	0.665522
		3.07943	3.69373	5.5672												0.942441	0.757489	0.707031		88.968	63.2266	59.4306				1.86961	0.957181	0.64232
		2.9846	4.41021	2.74696												0.609143	0.756107	0.867017		41.7556	76.7497	61.4472				1.38193	0.777664	1.15682
		4.38984	4.06185	7.49788												0.737925	0.416627	0.755492		51.9573	42.586	72.8351				1.41199	0.908883	3.91363
		2.6143	4.59295	4.69171												0.969483	0.930395	0.811478		36.6548	33.0961	127.046				1.99569	1.89204	2.88398
		3.06653	3.22267	5.48176												0.874089	0.706364	0.883552		79.9526	41.7556	53.4994				1.62356	1.90053	1.67681
		3.80658	4.82127	6.12616												0.816204	0.916454	0.800499		43.6536	64.7687	67.2598				1.65361	1.5199	2.40393
		3.85383	3.72102	3.93723												0.812045	0.635919	0.703257		116.133	48.1613	31.9098				1.87258	1.91389	1.51325
		2.3243	3.82358	4.98955												0.921388	0.809997	0.758026		33.452	29.5374	51.6014				1.22425	3.01223	1.99533
		3.03979	3.38682	4.78435												0.960558	0.800882	0.740267		47.4496	129.775	72.4792				1.65574	1.46918	2.70923
		3.23496	4.31998	4.61306												0.581556	0.759082	0.535949		25.6228	102.017	276.038				2.20154	1.44143	3.40245
		3.08274	3.5466	4.54955												0.844418	0.784183	0.935008		25.1483	123.488	32.8588				3.65206	0.854243	4.007
		2.80356	4.01425	5.98962												0.932169	0.600824	0.86937		60.1423	23.4875	38.0783				2.08244	0.661021	4.33445
		2.79559	3.99928	4.49252												0.799827	0.92187	0.746573		85.5279	66.548	119.098				1.82516	0.812122	6.97153
		1.4006	4.01545	5.86027												0.972392	0.787547	0.663364		33.9265	32.6216	122.539				1.53754	1.81194	4.19728
		2.64345	4.53517	4.07728												0.879083	0.860244	0.710464		117.556	57.5326	53.8553				1.67388	2.15488	4.32026
		2.08827	4.14449	5.51082												0.770604	0.817352	0.604026		86.0024	56.8209	49.3476				1.55583	1.85773	2.91985
		2.56786	4.72372	4.85115												0.666557	0.837763	0.528473		55.7533	37.6038	80.6643				2.2884	1.44486	2.55807
		3.18618	4.34962	3.36956												0.564629	0.795549	0.818541		49.8221	42.586	75.6821				2.34879	1.86896	2.84812
		2.23892	4.53517	4.84423												0.730337	0.747773	0.821825		48.28	42.8233	42.1115				1.95969	2.72823	2.28025
		2.30868	4.48655	2.49351												0.80173	0.861417	0.797797		45.6702	38.0783	61.21				1.97621	1.78702	4.66412
		2.74879	4.77812	2.95297												0.722236	0.59139	0.862647		29.7746	60.3796	29.1815				2.5044e-05	2.5044e-05	2.5044e-05
		3.41599	4.00456	4.3071												0.751545	0.840563	0.995912		71.5302	48.6358	13.5231				16.1146	1.92847	1.52963
		2.84947	2.85615	6.80129												0.917883	0.865309	0.986925		54.9229	44.9585	4.15184				2.55904	1.82557	1.32251
		2.84041	4.30413	3.2694												0.578464	0.972231	0.914602		80.1898	44.8399	3.44009				1.70041	2.24135	1.68636
		2.53786	3.65204	2.58498												0.606093	0.773934	0.620012		68.6833	82.7995	9.01542				1.67912	1.17279	3.3228
		2.55829	3.73253	2.84437												0.681796	0.935777	0.866569		30.3677	50.4152	27.8766				1.73018	0.754375	2.86805
		2.44671	2.8785	3.69404												0.757603	0.91731	0.812479		11.032	2.37248	8.30368				2.45538	0.784031	2.75434
		2.61067	3.92139	3.99433												0.588753	0.948403	0.69069		53.9739	87.7817	2.84698				2.45879	0.985485	8.61176
		2.40299	3.97191	2.6241												0.958329	0.495231	0.968538		44.6026	52.9063	18.5053				2.01182	1.46397	2.91645
		2.70761	3.59557	5.54255												0.860684	0.831906	0.605676		44.484	37.2479	13.1673				1.57134	1.73677	2.47464
		2.80293	4.34605	5.1591												0.914034	0.802972	0.913054		46.382	78.7663	39.739				1.70004	2.42581	6.01174
		2.80668	3.92717	4.64629												0.957646	0.764741	0.756354		39.8577	64.8873	51.0083				2.04928	2.26516	2.81068
		3.50127	4.2587	7.88204												0.879131	0.857463	0.896649		99.051	30.9609	42.4674				3.25599	3.59678	2.85189
		2.54226	3.99899	4.30817												0.955582	0.917043	0.945837		74.14	57.2954	54.4484				5.6162	4.90807	2.4172
		2.36494	3.73081	6.10112												0.894631	0.348299	0.837007		39.1459	76.038	58.4816				2.1287	2.3153	3.2547
		3.13464	4.55896	5.78019												0.840447	0.836207	0.741166		111.269	62.8707	34.1637				1.55926	1.08833	3.58159
		2.99703	3.73081	4.07646												0.897011	0.701673	0.718029		36.6548	53.0249	47.8055				1.80719	0.847049	4.23623
		3.76913	4.49055	7.08214												0.761475	0.831456	0.66297		46.1447	7.71056	145.196				1.6508	0.956309	7.62265
		3.47693	4.56545	2.74696												0.822392	0.781081	0.77652		62.3962	29.3001	53.2622				1.69133	2.28639	9.94149
		2.36559	3.75347	6.02414												0.68084	0.339905	0.733011		42.586	67.7343	57.7699				1.40379	2.02603	10.8489
		2.95592	4.60848	4.87268												0.889324	0.80549	0.808256		28.3511	45.5516	38.6714				1.2508	1.24521	7.76894
		2.64293	3.75358	3.39361												0.967642	0.924814	0.694642		42.2301	71.8861	58.6002				1.33689	0.913102	3.00843
		2.06257	3.90362	6.984												0.902847	0.640442	0.854179		37.6038	45.7888	33.6892				2.27758	1.03039	2.09061
		2.83511	3.23795	2.88706												0.874395	0.737116	0.814942		121.945	20.1661	78.1732				2.81466	1.52727	3.13648
		3.96284	5.01995	5.48176												0.812664	0.717365	0.844038		65.0059	43.0605	78.8849				3.12705	1.41839	3.73138
		4.06956	3.38521	4.5583												0.847282	0.886516	0.842135		55.8719	34.9941	203.084				2.7826e-05	2.7826e-05	2.7826e-05
		3.52942	3.36291	3.77493												0.9438	0.789642	0.929363		97.153	134.52	40.5694				5.51704	1.08455	1.33073
		1.9535	4.74183	6.1178												0.64306	0.745202	0.838798		31.1981	80.427	97.2716				4.11771	1.43766	1.46119
		2.79456	3.73389	4.22807												0.679515	0.75442	0.984767		46.5006	62.2776	72.5979				1.67681	1.89566	1.52417
		3.39257	3.22226	7.49788												0.728785	0.631345	0.801326		49.1103	69.6323	41.637				1.52663	1.46718	4.07386
		2.99707	4.5645	6.91149												0.974466	0.794637	0.898458		64.1756	44.9585	41.5184				1.52392	0.753951	3.83044
		3.65344	4.65395	3.41982												0.968642	0.867301	0.947325		49.9407	35.1127	72.5979				1.85194	0.718365	2.60763
		3.43972	3.95206	4.69343												0.870023	0.792143	0.857691		40.2135	50.6524	12.6928				1.47654	1.02681	6.48322
		3.80552	4.16498	5.54467												0.844255	0.909799	0.922605		85.5279	53.2622	56.465				1.48083	1.28306	2.31463
		2.65258	3.63005	5.29961												0.792931	0.658318	0.940042		40.0949	46.9751	63.8197				1.40254	1.01094	1.92763
		2.95279	3.15119	5.16964												0.948018	0.801146	0.992198		88.6121	33.0961	41.5184				2.16129	1.5399	2.28999
		3.51589	4.10183	4.53431												0.922722	0.570575	0.942073		26.2159	57.5326	39.3832				1.50601	4.75061	1.6741
		2.68274	2.83043	5.29963												0.93989	0.884206	0.924975		38.3155	28.8256	67.9715				1.28328	4.18891	2.01064
		3.94446	2.8908	6.857												0.480652	0.770229	0.796085		28.9442	51.0083	42.1115				2.88991	1.91128	6.50081
		3.37113	3.3775	4.39044												0.843298	0.557807	0.915267		45.9075	33.6892	41.7556				1.8564	2.45614	10.7768
		2.68391	4.0498	4.70679												0.863379	0.793719	0.919227		39.739	57.1767	43.4164				1.62378	3.40117	9.55905
		2.39676	5.321	5.01417												0.963384	0.826637	0.923905		108.897	41.2811	59.4306				1.27471	1.80427	9.29378
		3.71006	4.39724	2.94019												0.940267	0.586556	0.823118		36.1803	38.79	62.2776				1.43288	2.39151	5.38738
		2.64096	4.05999	4.68258												0.785096	0.812324	0.84794		31.9098	36.4176	69.2764				1.38412	5.28135	4.56769
		3.78597	4.14449	5.59879												0.672984	0.762621	0.86163		67.1412	11.5065	79.2408				1.2529	1.53812	2.07589
		3.22514	2.90516	3.86324												0.899411	0.777654	0.96763		35.5872	34.8754	190.154				1.35085	0.810137	1.24629
		3.73328	4.34605	3.42681												0.560571	0.78773	0.725722		31.9098	33.5706	35.7058				1.69478	0.655425	1.78844
		3.24255	4.36693	3.69348												0.81848	0.839027	0.933572		36.6548	23.013	50.4152				2.17624	0.769808	2.18875
		2.9307	3.43912	3.13939												0.833326	0.627446	0.803917		93.7129	22.0641	47.9241				1.53731	1.0527	3.83476
		2.01863	3.89437	5.90355												0.916703	0.703824	0.597048		140.214	38.1969	74.0214				1.42647	1.30902	4.71607
		2.04018	3.83398	3.30444												0.668642	0.871174	0.42204		90.7473	15.0652	43.7722				3.0609e-05	3.0609e-05	3.0609e-05
		1.05074	2.62103	3.30444												0.965515	0.973167	0.91965		45.6702	31.554	83.9858				1.81261	0.848438	1.49793
		3.14882	4.12697	4.99077												0.785559	0.823667	0.819944		108.541	19.573	59.4306				2.93769	1.04624	3.86439
		3.34938	3.38282	3.68781												0.779257	0.904211	0.74875		45.0771	4.86358	46.382				3.66828	1.45192	9.28062
		3.21975	5.53349	3.03313												0.947855	0.732677	0.720867		34.7568	2.84698	62.159				1.93187	2.04784	4.75317
		2.88296	3.97191	4.26899												0.978413	0.906459	0.615597		35.1127	2.37248	58.1257				1.83252	0.947481	2.44185
		3.24188	3.85561	2.6241												0.731687	0.834288	0.513096		94.6619	5.21945	63.9383				1.61613	1.14725	2.21695
		3.02395	4.03377	3.88115												0.776987	0.866024	0.741522		73.0724	4.03321	43.7722				1.40732	1.09613	2.60031
		2.71033	3.90959	6.75545												0.723699	0.589312	0.507049		79.8339	9.96441	65.0059				1.64984	1.04865	2.61719
		2.92225	3.13159	4.83783												0.949525	0.832701	0.829606		29.8932	8.06643	41.5184				1.38592	1.17265	1.86346
		2.8946	5.32933	5.077												0.752279	0.932195	0.835945		53.618	19.4543	45.3144				1.24894	1.30534	1.93385
		2.84947	2.87249	7.15879												0.859656	0.827165	0.781975		94.5433	26.9276	53.7367				0.978146	2.31853	3.02556
		3.04617	3.96911	5.27778												0.889787	0.880216	0.716706		97.5089	64.2942	53.0249				1.48526	3.17655	5.33121
		3.37571	4.53314	3.67272												0.804099	0.945356	0.543473		38.0783	53.4994	42.4674				3.2413	2.21969	5.02766
		2.51141	3.42536	7.00443												0.746499	0.873781	0.54186		58.6002	59.6679	41.9929				1.68169	1.21803	5.32532
		2.91651	4.07629	5.3294												0.768319	0.838104	0.578631		49.2289	65.1246	24.5552				1.56201	1.08403	6.37713
		3.03184	3.2992	2.71952												0.904544	0.873732	0.808904		51.1269	41.2811	60.3796				1.42201	1.79496	5.21289
		3.1059	3.12423	8.45304												0.946049	0.853691	0.868516		53.9739	42.1115	99.051				1.15133	1.95708	2.18186
		2.82191	3.71836	3.40128												0.777911	0.915606	0.841367		50.0593	76.5125	58.363				1.18007	1.66839	1.44045
		3.38868	4.64068	4.25501												0.414976	0.694571	0.751403		41.2811	43.8909	18.1495				1.23686	1.96318	1.85533
		2.61606	4.46543	4.99084												0.812639	0.917016	0.920004		24.1993	96.7972	50.6524				1.6572	1.08668	1.79291
		4.19845	3.67582	4.46961												0.840298	0.811114	0.631259		41.1625	72.9537	75.5635				1.76874	0.677863	1.8504
		3.02687	3.10105	4.79011												0.790015	0.931493	0.579752		60.261	82.7995	62.9893				1.26008	0.670585	3.32785
		2.39684	3.15119	4.68258												0.793969	0.609011	0.716215		18.8612	47.2123	55.9905				1.18907	0.90292	6.65049
		2.3896	3.01661	4.73798												0.633313	0.777784	0.808823		54.3298	126.69	48.0427				1.07782	1.24937	5.79486
		3.7034	3.33894	5.64189												0.649421	0.859512	0.76068		41.1625	20.0474	37.4852				3.3391e-05	3.3391e-05	3.3391e-05
		1.77209	4.01545	3.41449												0.881748	0.976787	0.747482		12.8114	61.4472	63.5824				1.34698	0.893883	4.42382
		2.54861	4.10291	6.11544												0.97104	0.855522	0.746273		7.82918	55.3974	54.3298				1.5268	0.975425	5.08033
		2.70057	4.67024	5.63866												0.5145	0.779631	0.789443		5.9312	133.096	18.0308				2.45584	1.26267	4.38868
		3.34158	6.06836	1.88687												0.820019	0.497355	0.664346		47.331	18.5053	28.3511				3.34425	2.19538	3.31955
		2.09511	5.6223	3.98602												0.852546	0.703308	0.972655		15.1839	68.9205	161.684				2.32191	2.35443	2.26654
		2.3858	4.67631	6.46015												0.767231	0.558633	0.53181		59.6679	40.688	67.8529				1.51497	1.5261	2.17982
		3.28717	4.25206	5.9152												0.902053	0.925649	0.892315		48.28	35.4686	69.5136				2.61086	1.05375	2.23685
		4.19107	4.27653	3.90021												0.706093	0.774497	0.738036		34.0451	83.6299	105.575				1.50005	1.10387	2.60494
		2.39516	3.54114	4.79645												0.842221	0.895016	0.694383		30.3677	35.1127	150.297				1.06854	0.916864	1.67702
		3.23868	3.94014	5.23887												0.842585	0.898923	0.47461		24.7924	100.83	53.4994				1.11783	1.33144	2.22874
		2.9912	4.0135	4.30817												0.637043	0.878592	0.70036		27.1649	46.6192	237.248				1.78459	2.65909	4.66975
		2.6143	3.22554	3.80437												0.885489	0.889182	0.75826		36.6548	42.9419	70.6999				1.82673	1.45619	8.55387
		3.37946	3.7641	5.74999												0.874984	0.928267	0.910559		93.0012	28.5884	103.084				2.50965	2.31243	7.0192
		3.76109	4.8238	3.53993												0.97724	0.903094	0.649636		100.119	51.2456	70.6999				1.69917	1.21233	5.73668
		3.70938	5.11452	3.69765												0.894329	0.761101	0.773379		51.72	41.1625	71.0558				1.8233	1.1221	1.2869
		2.99136	4.81062	3.49926												0.902491	0.906388	0.739077		90.6287	39.0273	76.8683				1.62095	1.03146	1.52593
		2.9083	4.42344	3.15309												0.87045	0.958239	0.664288		32.2657	64.0569	22.5386				1.77752	2.25149	2.0277
		3.89296	5.64232	4.42722												0.429324	0.969185	0.551907		33.5706	30.4864	98.5765				1.53682	1.00754	2.10666
		3.09654	5.16516	5.33185												0.788762	0.774797	0.918425		48.6358	26.4531	72.242				1.87329	1.24807	2.05623
		2.79868	4.21919	4.94865												0.851756	0.926069	0.858329		34.9941	21.9454	292.289				1.81423	1.58898	3.2979
		2.58582	5.30869	4.3071												0.737638	0.783531	0.808952		103.915	54.3298	52.5504				1.46425	1.08133	3.30747
		3.42366	3.9159	6.19217												0.806354	0.706909	0.642816		48.7544	31.6726	114.235				1.35448	1.05969	3.39272
		3.06321	2.71588	3.56936												0.815269	0.849982	0.804993		56.9395	61.0913	72.242				1.34118	1.23579	5.97991
		3.517	4.74023	3.13939												0.774405	0.99703	0.58838		37.1293	20.7592	181.495				1.32509	1.20761	4.77885
		2.96343	3.95178	3.0852												0.718111	0.536493	0.763887		68.8019	46.1447	62.8707				3.6174e-05	3.6174e-05	3.6174e-05
		2.39063	4.22612	3.99433												0.902971	0.86114	0.496305		82.2064	45.5516	116.489				1.35428	1.24138	2.38099
		2.2881	3.99249	2.79076												0.860921	0.916177	0.740049		63.3452	25.0297	106.643				1.11127	0.966592	4.83399
		2.71033	4.19353	3.57825												0.963513	0.764193	0.860457		46.8565	32.6216	50.6524				1.18223	1.2884	4.08413
		2.64662	3.90309	4.4741												0.945097	0.791059	0.755106		59.4306	50.1779	165.718				2.844	2.28207	2.85244
		3.54214	3.79255	4.25406												0.716366	0.932119	0.509984		35.8244	61.21	167.616				6.29889	8.13569	2.37808
		2.60414	3.9395	3.57825												0.834553	0.876925	0.618934		52.0759	51.4828	75.4448				3.63756	2.48584	2.09728
		2.99703	3.50784	4.47349												0.928542	0.914507	0.854626		52.5504	64.7687	53.9739				2.18102	2.21541	4.06597
		2.9396	3.11526	3.88951												0.952883	0.890417	0.436469		74.8517	34.9941	121.59				1.49933	1.44488	2.37987
		2.97724	3.14314	3.03883												0.86176	0.75732	0.356284		51.2456	42.8233	162.752				1.30749	1.42722	5.91961
		2.00706	5.62757	3.65291												0.795608	0.445344	0.474764		72.5979	55.8719	63.2266				1.64403	1.93469	4.97881
		2.45107	3.68194	3.14037												0.866086	0.805979	0.822739		47.5682	42.4674	11.3879				1.89852	0.957236	3.91973
		2.19873	4.61491	4.46567												0.734737	0.756988	0.900309		38.9087	33.5706	73.0724				2.23407	0.767016	5.8499
		3.25112	3.71689	3.65291												0.801462	0.861318	0.88887		52.1945	60.7355	36.8921				2.47978	0.968375	4.36733
		3.74881	4.27298	3.10433												0.783728	0.809134	0.710966		103.796	63.3452	20.0474				3.14921	3.89339	1.58396
		3.27276	3.42194	3.13023												0.752131	0.866058	0.801851		28.9442	76.5125	5.10083				2.5074	1.23788	2.39923
		2.48217	3.02642	3.53772												0.827294	0.679655	0.970252		56.1091	57.5326	44.7212				1.51987	1.09348	2.31774
		3.46997	3.53426	4.01473												0.8849	0.9481	0.783049		104.389	41.1625	47.4496				1.24745	1.42181	2.24759
		3.41662	4.72081	3.29187												0.773694	0.930315	0.660522		33.9265	27.1649	55.9905				1.41324	1.09916	3.46093
		2.84151	4.50101	3.64045												0.897817	0.792769	0.675058		28.8256	81.4947	89.7983				1.53859	0.931974	3.69645
		2.6628	3.79294	3.17174												0.811335	0.851858	0.675513		39.8577	56.465	71.1744				1.75931	0.90957	3.10308
		1.95296	3.03977	2.06492												0.895989	0.962815	0.853208		60.7355	72.3606	141.874				1.43514	1.11788	3.27046
		3.258	3.3026	2.96653												0.90553	0.962667	0.933407		40.688	33.8078	57.5326				1.32804	1.40704	3.01927
		2.21306	2.68009	4.62864												0.746675	0.854956	0.93689		38.1969	52.7877	71.6489				1.25582	1.35832	5.08903
		2.42568	5.13866	3.32357												0.7007	0.75157	0.740344		60.4982	56.8209	26.809				1.47604	1.51027	4.82068
		2.74117	4.7874	4.69896												0.803933	0.770021	0.947669		63.2266	15.1839	120.878				3.8957e-05	3.8957e-05	3.8957e-05
		2.684	3.09594	3.67683												0.435723	0.932272	0.774952		42.1115	45.5516	103.559				1.16196	1.49064	3.91153
		2.55112	4.20506	3.45531												0.738587	0.818593	0.859212		40.9253	26.0973	30.7236				1.11993	2.36584	4.48113
		3.52581	3.73906	3.41139												0.975701	0.900765	0.871176		56.465	40.3321	99.051				1.12602	3.25154	3.81759
		2.82191	4.07648	2.15453												0.685669	0.856381	0.78752		42.8233	36.7734	79.0036				2.10882	1.97555	3.23973
		2.77143	3.89535	4.1385												0.752833	0.756847	0.894641		27.0463	29.7746	23.2503				4.07544	1.47971	2.63537
		2.11965	4.64039	3.64333												0.404837	0.856657	0.758088		91.8149	32.2657	77.2242				8.23048	1.77965	3.03487
		3.27922	4.04948	3.42542												0.753997	0.865774	0.896911		65.9549	43.7722	46.2633				2.12325	2.36358	1.76731
		3.36704	4.90335	2.66816												0.445492	0.958759	0.714591		82.6809	48.28	47.0937				1.5972	5.26878	1.30679
		2.76088	3.79499	2.18124												0.805052	0.857141	0.900749		52.5504	29.1815	107.236				2.11143	4.24192	1.51884
		4.04846	4.05999	4.01399												0.875914	0.892077	0.802906		34.0451	42.7046	204.626				4.79979	1.8179	1.03813
		3.00057	3.65204	2.67698												0.919429	0.934241	0.70898		131.435	36.6548	100.949				1.83462	0.889882	4.50501
		3.51589	3.2816	3.60044												0.829914	0.671942	0.828275		115.54	37.3665	112.456				1.50473	0.60209	9.29
		2.60222	4.5523	3.08944												0.59954	0.474296	0.797503		174.377	21.3523	102.966				1.27286	0.82354	0.476389
		3.0689	4.5523	3.70905												0.708186	0.795358	0.849298		94.7805	33.452	2.72835				2.10036	1.58934	3.15198
		3.60366	3.81572	3.65187												0.821751	0.642767	0.742414		41.2811	24.4365	112.574				1.23625	3.47401	4.06689
		3.37113	3.2667	4.22091												0.766699	0.896813	0.801072		58.1257	64.0569	60.4982				0.991817	1.30886	3.75832
		4.14818	4.34961	1.81823												0.747931	0.969453	0.866971		55.3974	30.1305	53.9739				0.955853	1.4362	3.50495
		3.79929	4.45035	3.19609												0.839233	0.823973	0.842263		39.739	39.3832	49.4662				1.19155	0.958463	3.40951
		3.74483	4.36318	3.96088												0.514208	0.673376	0.755351		7.59193	29.8932	11.7438				1.59805	0.817219	3.31617
		3.2163	2.80571	3.7473												0.954136	0.808331	0.832726		81.1388	49.2289	36.7734				1.37307	0.796935	3.05376
		3.46997	3.50784	3.21081												0.832464	0.8952	0.715715		71.4116	9.37129	50.4152				1.62945	0.972256	2.87539
		3.04027	4.00364	4.40649												0.922018	0.797027	0.821968		131.91	41.637	32.1471				1.66795	1.33729	2.85811
		3.46482	3.06744	2.31766												0.927066	0.921659	0.827974		58.0071	22.0641	80.5457				1.4646	1.4551	3.94384
		3.44231	2.76681	2.96653												0.690317	0.571152	0.642051		51.2456	24.7924	55.3974				1.74376	2.25025	7.34157
		2.58582	3.17274	3.79824												0.76139	0.771482	0.768938		61.21	26.3345	67.8529				4.1739e-05	4.1739e-05	4.1739e-05
		4.10872	4.83566	3.32357												0.709483	0.892812	0.846141		46.6192	39.5018	53.1435				1.28127	1.50257	1.76472
		2.53015	4.28577	4.28524												0.79943	0.966922	0.768328		128.707	40.2135	56.8209				1.20924	1.24765	4.73384
		2.64662	3.41277	4.14858												0.874246	0.869156	0.907352		136.18	34.8754	32.1471				1.30123	1.53348	3.4014
		2.98379	3.58567	3.33293												0.60388	0.717069	0.80221		52.5504	27.1649	96.5599				1.60683	1.20533	3.82082
		3.06263	4.74023	2.74874												0.969258	0.944392	0.941264		108.304	24.6738	36.8921				1.77058	0.855249	2.75935
		3.33786	2.02838	3.83732												0.857028	0.761416	0.667656		40.8066	16.1329	61.4472				7.59261	0.857397	1.39601
		3.13519	3.55039	2.738												0.860748	0.734867	0.894766		107.592	29.656	81.7319				7.86609	0.980444	1.19279
		1.92686	3.58911	4.80081												0.854212	0.949671	0.708236		87.07	45.6702	39.8577				3.23902	1.73814	1.10766
		2.36559	3.9169	2.78027												0.941699	0.862771	0.939		35.4686	50.0593	48.9917				4.1034	3.57321	0.968233
		2.32959	3.88005	3.16794												0.718678	0.818154	0.943		33.0961	32.8588	142.942				1.20442	1.87321	0.591309
		4.06282	3.02519	3.45805												0.601636	0.86559	0.851645		77.4614	93.4757	49.2289				0.82689	0.92415	1.62606
		2.54861	4.56036	4.31649												0.609237	0.673245	0.950224		30.4864	19.9288	78.6477				0.983457	0.767112	1.29766
		2.41052	3.09594	2.0919												0.796858	0.826181	0.954409		39.6204	17.675	114.828				1.44091	0.913283	1.23944
		2.88254	3.5466	4.58256												0.819689	0.547763	0.593387		66.6667	34.4009	59.4306				1.35456	1.75622	2.20744
		1.653	3.6312	4.34527												0.948927	0.903489	0.789438		11.032	23.1317	50.8897				1.08818	3.14592	1.0941
		1.72704	7.24001	2.96372												0.990843	0.946403	0.656683		78.0546	20.9964	42.4674				0.965529	3.41777	3.79297
		1.42234	5.11136	5.0999												0.891974	0.903841	0.566869		53.2622	26.5718	258.007				1.07951	1.64547	3.1641
		1.36843	4.79819	3.51474												0.928743	0.960917	0.911338		9.25267	24.911	14.2349				1.10522	1.06401	3.04178
		2.1513	4.74437	3.28192												0.728121	0.941	0.856514		97.3903	25.1483	59.5492				1.09341	0.869826	2.96632
		3.29843	4.66811	4.0051												0.998457	0.67922	0.721635		57.7699	31.3167	65.1246				1.63702	0.859903	2.80676
		2.2566	4.91162	4.317												0.954909	0.698661	0.78633		81.376	35.9431	16.1329				1.92621	0.702685	2.56342
		2.89842	2.85152	5.97925												0.883419	0.92138	0.729138		39.1459	42.4674	39.3832				2.53478	0.756689	3.38869
		2.73984	3.72102	2.12209												0.712715	0.697519	0.768886		27.758	34.6382	184.935				3.26763	1.03217	4.93774
		2.25063	3.2667	2.75439												0.900738	0.911123	0.919971		45.1957	40.0949	20.5219				2.17866	2.14711	5.28874
		2.21905	3.83406	3.97334												0.80985	0.749807	0.783118		80.427	34.5196	52.3132				4.4522e-05	4.4522e-05	4.4522e-05
		1.44053	4.11752	4.77083												0.854171	0.80632	0.916698		92.4081	75.8007	36.8921				1.26504	0.848536	3.84067
		1.92939	3.41277	3.87452												0.820376	0.913762	0.896987		23.3689	30.3677	33.0961				1.34241	0.872453	3.78413
		2.46506	3.75358	3.65187												0.915927	0.777222	0.710131		117.2	35.8244	52.7877				1.26405	1.24744	5.85813
		2.33665	2.55254	4.03011												0.837824	0.830961	0.923428		31.7912	38.1969	39.0273				1.15606	2.32408	4.13145
		2.373	3.55506	5.60801												0.88352	0.765933	0.726191		18.624	19.573	96.3227				1.6954	0.831651	1.81511
		2.12588	4.85478	3.30888												0.974621	0.775869	0.912025		49.5848	27.6394	61.6845				3.82518	0.784558	1.22232
		2.16237	3.08396	5.17219												0.80906	0.897321	0.733369		24.3179	31.9098	55.8719				2.4234	0.838635	1.07929
		3.12748	6.51499	4.58145												0.922139	0.662394	0.778672		33.6892	39.739	44.9585				2.43416	1.30669	1.07043
		2.52516	5.06208	4.32421												0.748412	0.51916	0.740298		5.4567	33.8078	49.4662				5.77561	2.02354	1.12115
		2.83978	5.00492	3.91955												0.746654	0.68464	0.660698		36.6548	28.4698	45.5516				1.02596	3.06965	0.563151
		2.89602	2.85192	5.15088												0.79993	0.93622	0.82654		34.9941	43.2977	55.6346				0.70024	1.72867	1.60929
		2.39078	2.14445	2.78369												0.649204	0.814004	0.702705		77.2242	70.4626	63.5824				0.7243	1.02358	2.30423
		2.46304	2.36377	4.32421												0.701673	0.927027	0.690636		24.911	31.0795	62.0403				1.51784	1.29444	2.28614
		2.86882	2.5709	3.31271												0.836456	0.904127	0.859528		33.0961	82.7995	47.331				1.21324	1.82007	3.60529
		3.05955	2.80356	5.42805												0.884674	0.835398	0.925292		76.5125	41.5184	66.1922				1.31263	1.31142	3.55916
		2.56382	2.58832	3.48007												0.923479	0.810324	0.930256		38.9087	45.7888	48.1613				1.18339	1.78781	3.35364
		1.40988	2.88568	3.83732												0.752155	0.702566	0.728823		24.3179	6.52432	73.0724				1.13422	4.78912	3.24958
		2.25998	3.43741	3.02771												0.891447	0.539455	0.671087		58.9561	70.9371	36.2989				1.46271	1.14355	3.10781
		2.39593	3.91033	2.29448												0.727929	0.715599	0.908054		72.5979	41.637	27.5208				1.49737	0.909772	2.96448
		2.44074	3.75392	4.74959												0.761273	0.641596	0.868637		22.1827	31.554	25.7414				1.48248	0.802674	2.97405
		3.22538	2.06562	5.24047												0.748418	0.822772	0.917474		24.4365	57.6512	25.86				2.14796	0.732374	2.66683
		2.00121	3.17153	3.92242												0.93583	0.845057	0.920081		65.4804	27.6394	12.8114				3.35378	0.890381	2.81017
		2.25588	2.39231	2.69697												0.782956	0.663538	0.879283		34.0451	16.8446	13.0486				1.86135	1.293	6.12182
		2.02769	2.78189	4.13381												0.593997	0.795661	0.766636		86.9514	47.2123	4.86358				1.71018	2.102	9.01737
		1.2444	3.74616	5.84835												0.831913	0.828286	0.807029		42.4674	26.809	40.0949				4.7304e-05	4.7304e-05	4.7304e-05
		3.6807	4.08852	3.37681												0.813224	0.812984	0.906609		8.18505	39.9763	20.1661				1.33494	0.664846	2.76682
		1.4603	3.32702	4.60836												0.9062	0.674321	0.746822		36.4176	36.7734	23.7248				1.2205	0.669169	7.16519
		2.29598	3.77735	5.19156												0.947195	0.767043	0.894777		25.9786	53.2622	35.7058				1.0911	1.19521	4.83791
		1.7785	3.32702	3.60044												0.801695	0.778585	0.766191		29.5374	62.6335	38.4342				1.14308	1.71842	2.81976
		1.95821	3.63081	3.61432												0.960582	0.938777	0.912505		58.7189	27.758	29.656				1.69082	1.11178	1.35751
		1.85299	2.2184	3.77233												0.913721	0.794019	0.533352		65.2432	45.3144	33.8078				6.51663	1.12057	1.27184
		1.73574	2.77168	3.68434												0.715093	0.706962	0.905876		37.9597	36.0617	63.1079				1.6518	1.2237	1.24156
		2.02952	3.68913	4.11267												0.867918	0.789604	0.982702		93.4757	41.8743	37.6038				1.28499	1.72488	1.1853
		1.4924	3.3027	3.30338												0.997213	0.91498	0.869189		25.7414	20.4033	63.3452				1.8019	1.34692	1.7726
		1.96825	2.72622	3.71329												0.715728	0.860153	0.909524		23.2503	39.9763	35.4686				3.33083	1.341	0.238768
		2.40003	2.39948	3.18313												0.640357	0.772869	0.823061		10.5575	56.7023	26.6904				1.05005	2.69551	2.81798
		2.5451	3.51725	3.58373												0.75526	0.800892	0.860455		31.1981	44.2467	47.0937				1.20665	4.18142	2.49045
		2.47376	3.27961	5.11361												0.884175	0.883699	0.888362		5.21945	33.452	32.3843				1.72647	3.60751	3.4923
		1.93152	3.06701	5.20465												0.952848	0.90268	0.968588		3.91459	58.6002	56.9395				1.50556	1.21832	2.08409
		2.9552	2.98706	2.95459												0.927735	0.860321	0.687479		11.032	38.3155	119.929				1.36993	1.0588	2.02708
		2.558	2.14727	3.82973												0.681659	0.845274	0.491978		6.04982	51.72	86.121				1.2635	0.958911	2.74139
		2.73207	3.30383	3.65834												0.818776	0.783044	0.896567		4.62633	68.5647	64.7687				1.45523	1.62267	2.80171
		2.89112	2.76816	3.71722												0.81046	0.967576	0.950187		17.4377	47.5682	31.4353				1.5998	3.29745	2.71183
		2.27382	3.80281	4.63145												0.774014	0.922779	0.971708		4.50771	46.5006	26.809				2.24737	1.38719	2.66804
		3.71742	3.52999	4.9286												0.886175	0.885599	0.91936		10.3203	45.9075	42.4674				2.56143	1.32212	2.60201
		1.63929	2.9071	3.99738												0.956633	0.676046	0.714786		13.0486	47.9241	69.2764				4.21117	1.27377	2.45947
		1.91868	2.75957	4.92946												0.869562	0.921692	0.907867		48.8731	66.4294	59.1934				1.98563	1.52264	3.10912
		1.52091	2.08428	3.25421												0.669894	0.873847	0.551678		25.7414	23.013	81.1388				1.77404	2.4734	6.78421
		2.60958	3.6685	3.58707												0.786915	0.789918	0.930483		29.4187	30.9609	170.107				1.26114	1.47454	6.97175
		2.31837	3.51721	4.82928												0.594093	0.905464	0.84306		65.1246	38.0783	64.0569				5.0087e-05	5.0087e-05	5.0087e-05
		2.76999	2.60209	4.12542												0.892285	0.729864	0.986622		92.2894	51.3642	87.6631				1.16647	0.942091	7.85264
		2.73342	4.00732	3.95023												0.41609	0.477713	0.772601		41.9929	25.6228	44.6026				1.14796	1.0974	3.2426
		2.59796	2.77323	2.57229												0.657636	0.880674	0.884488		56.8209	19.9288	49.8221				1.0764	1.34854	4.52689
		2.94521	3.12826	2.96354												0.942888	0.843734	0.766745		71.0558	3.91459	108.778				1.46705	1.83743	3.04552
		2.15901	2.70827	4.08419												0.785378	0.720281	0.764337		63.3452	17.0819	46.6192				2.50414	2.68978	1.91882
		1.71761	2.67338	3.98705												0.910203	0.949967	0.943845		27.9953	20.0474	77.6987				2.92885	1.39326	1.54105
		2.29462	2.75817	2.74874												0.934704	0.873794	0.49333		90.866	65.3618	83.5113				1.41421	1.02314	1.72654
		1.4548	3.36621	4.17015												0.628756	0.744121	0.948035		60.6168	36.6548	37.2479				1.13974	1.10697	2.17683
		2.73125	2.80315	4.19521												0.999516	0.571062	0.830474		33.6892	2.60973	87.1886				1.44799	0.834106	3.40184
		2.69724	2.35558	3.39285												0.887446	0.852388	0.914108		44.2467	51.0083	58.9561				1.61672	0.917205	3.61779
		2.5656	3.15694	3.49487												0.83811	0.890941	0.632864		55.8719	38.4342	75.2076				4.35923	0.995633	2.96821
		1.97295	3.5809	4.16851												0.918183	0.91912	0.90474		32.3843	38.9087	34.9941				2.74762	2.0294	3.3915
		2.58251	3.59613	3.8574												0.946817	0.872596	0.83174		96.0854	39.0273	92.7639				1.93475	5.97608	3.20219
		2.14546	3.69948	2.86531												0.660134	0.963999	0.851842		46.6192	62.5148	85.0534				1.82656	1.30011	0.782595
		1.66698	2.8436	3.97526												0.772956	0.602736	0.665344		74.8517	44.1281	55.9905				2.02805	1.1238	2.15389
		2.11571	3.24974	3.29767												0.721252	0.785035	0.631816		51.2456	39.8577	51.3642				1.66074	1.17229	2.65025
		2.23829	3.26433	2.84341												0.927689	0.931456	0.839577		46.5006	25.6228	55.516				1.51532	1.30834	1.84266
		2.68167	1.87835	2.75954												0.840398	0.998369	0.92301		27.758	47.9241	35.7058				1.79395	2.58537	2.33945
		2.35605	2.42612	3.68001												0.82105	0.882546	0.804205		24.3179	36.1803	29.4187				1.55162	4.59411	2.46717
		2.31604	2.44325	2.35088												0.767229	0.368304	0.799817		34.9941	31.1981	56.2278				2.48819	3.34967	2.42273
		2.48348	1.4133	3.61538												0.735451	0.777823	0.97025		77.4614	3.79597	82.0878				1.83692	3.5411	2.71806
		2.22897	2.85659	7.11903												0.953073	0.795717	0.639858		82.2064	55.7533	56.9395				1.40301	1.56739	3.10351
		2.81468	3.062	3.1698												0.869499	0.89621	0.885232		30.7236	35.4686	9.48992				1.53542	1.36083	4.46982
		2.25185	2.88514	4.18807												0.66029	0.862317	0.708885		67.6157	34.4009	49.3476				1.85874	0.92603	4.40901
		2.24307	3.34808	4.56646												0.87881	0.680119	0.796752		28.5884	34.9941	43.535				5.287e-05	5.287e-05	5.287e-05
		2.58485	3.79067	2.31766												0.766768	0.992716	0.86359		73.5469	64.0569	20.8778				1.32236	1.40111	10.0727
		2.42569	3.41291	5.89029												0.821053	0.666202	0.959531		89.917	5.33808	27.9953				1.28928	1.22964	6.52391
		1.63484	1.93653	3.26023												0.785946	0.657922	0.743553		39.1459	55.2788	46.5006				1.51489	1.24735	2.70111
		1.2373	3.45721	3.96088												0.547603	0.641596	0.887732		64.0569	26.4531	69.7509				2.19725	1.37372	2.47774
		2.97582	3.48607	3.93495												0.858929	0.515444	0.582124		69.2764	33.452	50.6524				4.61951	1.69593	2.95222
		2.9415	2.37554	4.00941												0.835405	0.513018	0.817092		22.1827	49.9407	74.4958				4.65754	1.13545	2.74707
		3.22925	3.00075	3.98038												0.857831	0.79811	0.904144		61.3286	30.4864	44.484				1.99526	0.942143	2.32869
		1.84167	2.60202	4.22465												0.8018	0.511891	0.790724		88.1376	50.4152	63.7011				1.5838	0.908868	1.90566
		1.45521	3.64628	5.19649												0.844035	0.688742	0.897642		125.386	20.8778	42.4674				1.24268	0.874268	1.20794
		2.03729	2.07504	4.53895												0.644494	0.883826	0.716989		32.3843	53.2622	48.7544				1.48194	0.821531	1.8567
		1.81524	3.26865	4.08697												0.918038	0.886153	0.85405		37.3665	30.7236	38.0783				2.65027	0.980609	2.32089
		1.88069	2.63287	4.70908												0.746803	0.949677	0.830338		16.8446	14.4721	39.5018				6.38165	1.14831	4.09697
		2.29268	2.55232	4.89662												0.687153	0.850496	0.686476		46.9751	43.1791	55.6346				1.85829	2.76315	2.5029
		2.15704	2.70476	4.57867												0.811325	0.974711	0.656972		27.9953	44.7212	57.2954				1.50227	4.78707	2.33736
		2.93237	2.46633	4.04129												0.891831	0.870077	0.907541		61.21	37.4852	29.3001				1.35399	2.24741	2.01624
		2.83721	2.47396	3.33293												0.944692	0.753218	0.865934		42.9419	26.5718	4.50771				1.33166	1.6197	2.02507
		2.04618	4.06674	3.4707												0.652877	0.898732	0.619827		51.3642	52.9063	59.7865				1.51769	2.23707	2.04341
		1.92406	3.69338	5.37345												0.941373	0.77308	0.771472		75.4448	44.2467	45.3144				1.62685	6.40331	3.14866
		1.76024	3.01205	3.49915												0.389437	0.827517	0.854716		56.3464	9.48992	49.7034				2.36961	6.27322	1.30699
		2.71089	3.24974	4.48024												0.825114	0.760856	0.856909		50.8897	37.9597	5.9312				2.72656	2.23573	1.92988
		2.70308	3.45518	3.68533												0.505187	0.650286	0.742586		50.4152	30.3677	55.0415				2.64122	2.93011	1.95362
		3.04271	3.25026	5.20001												0.56949	0.842822	0.516793		87.4259	35.2313	38.9087				1.99538	2.49437	3.00575
		1.68208	3.3027	4.02449												0.745203	0.961575	0.893657		34.2823	47.4496	17.0819				1.78685	1.69549	4.453
		1.41438	2.49583	3.17507												0.893551	0.848607	0.992606		58.1257	35.2313	13.1673				1.53301	1.47612	4.12555
		3.05412	2.67517	3.58707												0.374745	0.71635	0.750298		35.2313	58.0071	30.7236				5.5652e-05	5.5652e-05	5.5652e-05
		2.52023	2.72171	4.09166												0.831614	0.853043	0.812116		38.6714	25.3855	23.013				1.97813	0.969064	15.6235
		2.92053	3.77082	3.80854												0.859351	0.565291	0.937794		35.1127	4.98221	14.9466				1.75272	0.922072	11.8268
		2.05767	4.09891	2.98257												0.788683	0.802527	0.785149		53.4994	87.9004	21.5896				2.0918	0.827779	2.06928
		1.40004	3.04522	3.5892												0.828862	0.930514	0.834784		38.3155	30.4864	37.841				6.55843	1.16454	1.4702
		1.63709	2.94399	3.74176												0.449043	0.806819	0.716688		41.8743	31.9098	91.2218				1.93877	1.40296	1.32989
		2.20489	3.38502	4.22715												0.684461	0.733486	0.861103		45.9075	75.3262	44.1281				1.46923	1.62586	1.77947
		2.71286	3.31245	2.92362												0.879076	0.789704	0.645254		11.3879	33.9265	59.1934				1.64119	1.14459	1.67507
		2.65222	3.06701	2.8256												0.981922	0.949661	0.656613		20.4033	33.5706	76.987				1.83866	0.720568	1.05569
		2.09514	3.05805	4.01473												0.845343	0.757512	0.676798		44.7212	57.6512	96.4413				2.46553	0.778069	0.991227
		1.57483	3.23108	3.30719												0.975844	0.671584	0.946742		79.3594	71.5302	107.948				4.62874	0.772761	0.955181
		3.31812	3.30889	4.43852												0.902191	0.684774	0.935396		81.9692	37.9597	39.1459				4.88933	0.946648	1.61379
		2.42334	2.49285	4.91696												0.752795	0.716197	0.895822		74.3772	50.1779	41.9929				3.25782	1.27028	0.945881
		3.08121	2.45442	4.47349												0.635175	0.727752	0.547236		88.019	93.3571	111.151				2.44908	3.65737	2.1657
		2.57591	2.47198	3.69321												0.927435	0.983884	0.917885		56.7023	63.8197	75.6821				1.69362	1.50675	2.36563
		2.19963	3.37887	2.48416												0.888659	0.73247	0.759178		52.669	34.5196	63.1079				1.46461	1.62843	2.14547
		2.85325	3.63071	3.09552												0.889616	0.92411	0.729188		71.5302	60.3796	64.6501				1.72584	2.03107	2.0534
		1.7428	1.59803	2.77195												0.867897	0.707071	0.854089		71.7675	46.8565	84.1044				2.72284	2.52999	2.11155
		2.39971	2.93615	3.08597												0.839319	0.725458	0.589945		31.0795	24.5552	36.5362				1.92089	1.56807	2.33283
		3.0509	1.99452	3.48182												0.873217	0.898887	0.776598		29.7746	7.23606	88.968				1.20148	3.02922	2.2956
		3.11933	3.41291	3.19363												0.552262	0.766665	0.712368		124.555	29.7746	69.2764				1.24622	1.49176	2.31381
		2.05634	3.43745	3.84718												0.736496	0.9073	0.558065		99.7628	14.3535	29.656				1.23119	1.40927	2.32596
		1.68011	1.91815	3.48576												0.882207	0.680132	0.947016		59.4306	2.60973	65.5991				1.67236	1.48539	3.41241
		3.1084	3.51741	3.32392												0.844884	0.563017	0.7743		25.3855	4.74496	34.0451				2.82718	2.665	3.76712
		2.88932	2.6594	4.70908												0.895679	0.633577	0.964818		43.8909	10.4389	56.465				3.81328	1.56724	5.08606
		2.33196	2.12252	4.21543												0.910017	0.65949	0.91421		46.1447	17.5563	59.312				5.8435e-05	5.8435e-05	5.8435e-05
		1.50001	3.33403	3.4662												0.796537	0.394017	0.567896		20.6406	11.981	66.548				8.33953	1.0501	5.87236
		2.92416	2.61289	4.04129												0.803492	0.672052	0.904753		49.1103	33.6892	12.8114				9.31754	0.873891	10.0466
		1.86137	4.0885	2.89053												0.690993	0.709649	0.852045		93.0012	45.433	38.4342				3.94084	0.726782	1.72261
		2.68938	2.49131	5.03806												0.762749	0.833186	0.921139		30.8422	41.1625	60.3796				1.76826	0.735657	1.05351
		1.50791	2.04617	3.49915												0.706881	0.517581	0.889323		61.9217	47.6868	104.864				1.60395	1.27849	0.997606
		1.90775	1.78415	3.17507												0.963003	0.84968	0.918206		2.9656	56.9395	54.6856				1.48477	1.58946	1.16413
		1.17918	3.04367	3.28997												0.801678	0.706225	0.844744		50.1779	44.2467	45.1957				1.18799	1.44053	1.06178
		2.12993	3.36621	3.96976												0.776718	0.901288	0.90051		69.2764	42.9419	97.8648				1.2481	1.00158	1.07333
		2.26706	2.47003	2.72215												0.984943	0.935485	0.646603		19.2171	40.688	64.2942				1.4555	0.904678	0.884352
		2.31366	2.65005	2.63996												0.766772	0.810134	0.742951		50.4152	41.8743	49.3476				2.37392	0.857404	0.995908
		2.64836	2.77168	1.90839												0.759544	0.563576	0.918596		65.2432	38.6714	123.132				6.08176	1.02977	1.58405
		2.87041	3.18951	4.52765												0.836868	0.645679	0.947041		2.60973	58.2444	97.9834				3.22787	1.75889	5.15616
		2.40003	3.67792	2.93914												0.784824	0.847054	0.785829		67.8529	47.4496	94.4247				2.83411	1.46185	1.22747
		2.2963	4.14949	4.27395												0.755576	0.740349	0.839968		47.8055	56.5836	20.6406				4.4917	0.773219	0.76944
		1.74846	4.00585	3.50088												0.867079	0.882165	0.697958		121.708	38.79	76.6311				3.28209	1.08441	1.59417
		2.03985	2.64031	3.97526												0.97703	0.673708	0.893375		23.7248	36.1803	75.6821				1.66659	1.55017	1.90343
		2.94238	1.94578	4.0051												0.838474	0.237548	0.548262		23.962	42.9419	123.25				1.20459	1.72085	1.91237
		3.122	2.96791	5.6957												0.825463	0.637879	0.820522		32.6216	79.8339	11.032				1.19173	1.30236	1.91226
		2.9202	2.94786	4.30279												0.968309	0.909632	0.647546		45.5516	34.9941	72.242				1.02372	1.30882	2.77134
		2.28416	2.8436	4.01283												0.929564	0.800732	0.437118		43.1791	59.1934	114.353				0.985391	1.61591	3.64695
		2.6358	3.33085	4.93444												0.931766	0.81511	0.808884		43.8909	26.809	69.6323				1.0946	0.952638	7.39913
		1.68588	3.40088	4.317												0.982491	0.782904	0.719895		73.3096	34.4009	47.8055				1.62193	0.89695	2.62106
		2.6684	3.95436	1.78728												0.906708	0.578977	0.495842		35.3499	63.2266	75.8007				2.09717	1.42652	3.88892
		2.74061	3.92518	3.08597												0.911215	0.722118	0.693454		67.497	58.2444	10.6762				2.04501	3.55627	4.53206
		2.86688	2.50067	3.39204												0.79335	0.916171	0.620492		168.802	40.3321	63.5824				6.1217e-05	6.1217e-05	6.1217e-05
		2.64602	3.6807	4.25479												0.711139	0.799925	0.921347		126.453	30.9609	103.44				2.50796	1.32377	3.26181
		2.42805	4.15393	3.72207												0.539676	0.662981	0.99701		71.8861	57.0581	81.9692				4.30603	1.07261	2.84529
		2.50336	3.78046	3.6926												0.779921	0.842036	0.998514		15.3025	30.4864	31.3167				1.94402	0.912951	6.47333
		2.08021	1.78692	3.79824												0.834256	0.815486	0.904532		134.401	52.0759	73.7841				1.70018	0.98169	1.44988
		2.26984	2.30564	4.00043												0.870259	0.845165	0.980474		111.981	40.4508	45.1957				1.53547	1.77317	0.902995
		2.27601	3.01724	3.39807												0.884389	0.833496	0.818459		104.745	36.1803	65.3618				1.5847	2.1796	0.991272
		2.90364	2.20055	4.26298												0.707259	0.842304	0.848481		50.5338	47.8055	104.389				1.56502	2.04883	1.5221
		2.55436	2.40774	4.03011												0.914742	0.705272	0.785839		83.3926	38.4342	75.4448				1.31185	2.25054	1.1739
		1.97362	2.52819	4.54168												0.857857	0.711035	0.773323		156.465	35.5872	60.8541				1.78973	1.74927	1.15624
		3.06007	2.07197	3.40016												0.859545	0.780269	0.878077		66.1922	48.5172	61.6845				2.79272	1.7115	1.094
		1.86247	2.65088	5.41333												0.863682	0.706069	0.721831		39.5018	56.3464	71.1744				1.64088	1.94604	1.30357
		2.99634	2.88514	3.83499												0.813147	0.782481	0.745774		27.0463	45.0771	93.7129				1.19833	2.52373	3.8565
		3.18424	2.90142	2.82452												0.85284	0.690049	0.580903		102.966	31.7912	69.2764				1.44087	1.39554	5.71913
		2.46245	2.97683	3.61432												0.912801	0.649568	0.901936		47.0937	44.2467	47.8055				2.33752	0.798877	2.7802
		2.30476	2.15604	3.97334												0.766872	0.745831	0.590998		61.0913	38.3155	61.21				1.77014	0.662422	2.59894
		1.64681	3.58846	3.53379												0.914191	0.867293	0.721451		47.4496	45.3144	67.0225				1.46262	1.27878	0.821852
		2.05569	1.95435	4.26821												0.882671	0.892096	0.745538		98.5765	38.79	55.8719				1.09482	1.13751	1.74687
		1.70068	1.9689	4.49025												0.923737	0.930655	0.721181		23.8434	76.8683	59.7865				0.848811	0.892243	1.94497
		1.95647	3.0332	3.66833												0.878723	0.662085	0.705807		58.2444	84.4603	50.1779				1.0455	1.05088	2.38135
		1.8729	1.87605	5.95535												0.897632	0.676046	0.846784		61.8031	49.5848	7.47331				1.00651	2.01424	3.72722
		1.95289	3.28152	4.88732												0.483154	0.948473	0.82231		45.1957	30.0119	16.0142				0.959473	0.985848	5.33935
		2.20709	3.69948	3.52887												0.864214	0.956988	0.798761		89.3238	42.9419	47.0937				1.53885	0.71151	8.84117
		1.85015	1.72024	2.78369												0.751273	0.795214	0.636405		55.516	67.0225	50.5338				1.26214	0.869804	3.98442
		2.03706	3.25808	5.3549												0.709487	0.890895	0.673597		6.76157	59.9051	58.7189				1.4253	1.55543	10.2432
		2.72373	3.34327	3.65332												0.953823	0.961161	0.800034		60.261	20.1661	91.1032				6.4e-05	6.4e-05	6.4e-05
		2.22586	2.8107	2.69148												0.761403	0.872642	0.856606		26.3345	108.897	53.618				2.42983	1.59553	4.02088
		2.15779	2.28614	4.39002												0.784387	0.800199	0.80311		20.8778	50.0593	43.2977				4.23469	1.04223	2.97587
		2.27215	3.21753	4.74113												0.921067	0.880896	0.653146		143.654	62.0403	220.641				1.99746	1.39818	2.89007
		2.19293	2.7071	4.90392												0.917279	0.77108	0.75006		62.5148	48.9917	47.4496				1.62167	1.80556	4.84382
		3.18462	2.59702	3.95891												0.740458	0.936197	0.771381		102.491	3.91459	73.6655				1.35428	1.59463	2.05086
		2.85084	2.42357	2.84761												0.983916	0.856765	0.564264		10.9134	15.8956	123.962				1.33157	1.17879	2.34529
		3.18967	2.55771	3.88839												0.818807	0.729165	0.775773		55.2788	49.3476	54.9229				1.67228	1.32257	1.69112
		2.57663	2.56462	2.93017												0.828023	0.896356	0.898167		32.9775	34.1637	47.6868				2.1278	2.16671	1.87779
		2.19941	2.63548	3.26879												0.905509	0.893083	0.79028		56.7023	79.2408	88.4935				1.96525	1.57879	1.30078
		1.94134	2.66894	5.06261												0.796484	0.818288	0.9867		40.2135	27.4021	67.0225				1.45822	1.77703	1.14324
		2.54129	3.62027	2.20354												0.90979	0.934299	0.549205		42.2301	11.2693	115.302				1.13689	1.48692	2.42693
		2.31506	2.58832	3.42614												0.596974	0.919624	0.574859		102.254	53.2622	47.331				1.18189	2.34988	5.27235
		2.22796	3.17332	2.9061												0.732498	0.594017	0.937091		78.5291	38.5528	29.1815				1.27778	1.68262	1.7095
		2.27601	4.16713	4.35337												0.749981	0.771987	0.843709		90.2728	31.3167	66.6667				1.47614	0.707563	2.04744
		3.04234	3.63025	3.89789												0.871639	0.754841	0.830073		85.8837	65.1246	134.875				1.79882	0.712278	1.77635
		3.36433	3.14067	3.19769												0.715633	0.653786	0.77148		43.535	64.8873	52.0759				1.37875	1.43672	1.35059
		1.71761	3.56087	3.49444												0.609194	0.677364	0.846243		51.1269	95.4923	65.9549				1.2383	1.50741	2.87396
		3.50475	3.40773	4.96364												0.920021	0.839129	0.583804		44.7212	30.9609	77.3428				0.894023	0.992628	1.23096
		2.00618	2.41053	3.71593												0.96766	0.442738	0.756941		79.3594	47.8055	45.1957				1.04423	1.07694	2.10318
		2.29275	2.47674	4.56024												0.906726	0.749364	0.940461		42.7046	68.0902	85.4093				1.07004	1.19957	3.34785
		2.63034	3.27545	4.1938												0.862905	0.660974	0.926683		33.6892	54.6856	78.8849				1.70566	1.49053	4.36795
		2.03776	3.02644	4.03616												0.855421	0.802236	0.903795		79.7153	46.7378	58.8375				1.29774	0.826919	7.18643
		2.27871	2.37711	3.58748												0.6986	0.718713	0.694452		82.7995	28.3511	239.146				1.21163	0.856439	3.32321
		2.67116	3.70964	4.13788												0.658443	0.71615	0.669875		45.1957	36.2989	64.7687				1.4089	1.25578	2.07905
		2.22511	2.61342	3.66336												0.911498	0.710604	0.498512		57.6512	25.0297	195.018				0	0	0
		2.02769	2.54263	4.20492												0.776547	0.903038	0.420897		90.3915	29.4187	94.0688				2.49183	6.10697	5.60011
		2.25018	3.0998	5.25833												0.827624	0.900713	0.440226		32.1471	54.2112	209.015				2.07954	8.18211	5.06246
		1.90134	3.21706	3.00432												0.978888	0.768977	0.908195		39.1459	88.4935	12.8114				2.30122	4.27158	6.84429
		1.7487	3.45306	4.51558												0.740205	0.960238	0.95496		15.1839	30.3677	75.2076				3.9405	3.985	9.61779
		2.57274	2.81011	3.74087												0.973388	0.806471	0.870689		39.739	32.2657	110.558				4.44907	4.35129	6.10337
		1.91866	2.67179	5.20513												0.882806	0.913277	0.730272		102.491	51.72	134.282				2.19333	5.17599	3.11893
		2.5604	4.06455	4.19288												0.916431	0.818214	0.661014		85.172	51.0083	186.714				2.29148	3.06076	4.39765
		2.45212	2.59576	4.17811												0.847559	0.840918	0.860245		16.6074	11.5065	2.9656				2.70855	2.71216	1.71952
		2.35873	2.15659	3.87672												0.936706	0.64681	0.693976		75.2076	45.5516	131.198				2.63307	3.44137	2.15655
		2.15166	3.06729	2.91625												0.867483	0.650382	0.631659		74.2586	36.0617	44.1281				1.05994	3.69786	4.60021
		2.89493	2.49765	2.79603												0.814489	0.937955	0.903426		40.3321	32.0285	131.673				1.06828	3.21717	4.05396
		1.70983	3.73195	3.65441												0.809823	0.943559	0.893955		25.2669	28.3511	78.2918				1.45672	3.30907	3.12191
		2.75424	3.00934	5.72667												0.71434	0.614043	0.8977		32.8588	62.0403	61.4472				1.72156	2.33146	3.39911
		2.57114	3.40008	3.19209												0.907071	0.619177	0.776104		67.2598	53.9739	35.8244				2.96268	1.5469	3.72054
		2.27215	3.73195	4.09235												0.837483	0.75715	0.788249		29.4187	59.6679	16.2515				1.13282	2.04734	6.17032
		2.4894	3.09355	3.93927												0.907565	0.716382	0.719982		35.3499	33.5706	26.4531				1.13461	2.04735	3.4686
		3.074	2.65184	3.09597												0.788379	0.698131	0.918927		25.2669	37.841	19.6916				1.00274	1.82393	1.61126
		2.1005	3.22219	4.44663												0.75052	0.817114	0.74922		92.7639	29.8932	77.2242				2.05135	2.37962	1.52052
		2.37812	2.85192	4.48236												0.96842	0.830179	0.670053		32.503	36.0617	55.1601				5.4356	2.36602	2.18518
		2.35417	1.79127	4.99343												0.865951	0.875086	0.70027		66.7853	30.4864	79.2408				1.57213	1.83822	5.63664
		2.93148	3.25883	4.13478												0.902343	0.749249	0.626101		40.2135	42.586	55.7533				2.19532	1.80303	3.82019
		1.90421	2.76989	3.46498												0.829367	0.790896	0.772323		24.1993	63.8197	134.638				3.79078	2.05288	7.24114
		2.19367	3.25706	4.13782												0.822092	0.719651	0.637122		34.6382	47.0937	302.847				2.08135	2.87136	5.37497
		2.60958	2.26685	4.16535												0.950244	0.917757	0.812533		47.331	44.6026	72.5979				1.55882	3.81353	2.6972
		2.08021	3.67792	2.76334												0.848434	0.577561	0.459745		29.656	28.3511	72.0047				2.7826e-06	2.7826e-06	2.7826e-06
		2.60247	2.58041	4.09324												0.645938	0.740623	0.865648		6.04982	15.777	9.48992				2.45085	14.1972	7.73645
		2.03477	3.60207	7.38338												0.811292	0.772933	0.948991		4.50771	25.6228	125.386				2.17933	5.78706	6.8215
		2.39971	4.14949	3.43179												0.870864	0.723609	0.576595		6.04982	42.3488	106.524				3.12414	3.16688	8.8033
		1.88489	4.1501	2.91018												0.639335	0.786561	0.898641		6.16845	26.4531	21.7082				4.3758	2.14942	4.57216
		3.66211	2.47396	3.69526												0.490277	0.693473	0.824619		4.86358	27.0463	175.445				3.04031	2.95695	3.57386
		3.21086	3.71039	4.9571												0.736776	0.628238	0.608484		8.8968	33.0961	238.671				1.80967	4.52265	2.09286
		3.02491	3.3747	3.86137												0.961099	0.738848	0.695256		16.3701	22.5386	57.5326				1.97929	3.21229	2.35209
		1.57276	3.14067	3.25599												0.498614	0.534854	0.409973		50.7711	18.2681	42.2301				3.25293	2.3134	2.38089
		2.98842	4.31012	3.24956												0.864078	0.504113	0.743261		42.4674	9.01542	48.1613				4.77614	3.1399	1.60871
		2.77254	3.36642	3.71364												0.849315	0.538087	0.87312		16.8446	8.8968	31.6726				1.98938	3.48455	1.75571
		2.79831	4.06778	2.81645												0.977254	0.746308	0.703135		35.8244	11.7438	126.809				2.7067	2.561	6.75909
		2.52463	2.27612	3.07075												0.833764	0.673795	0.798042		70.1068	3.79597	155.753				1.465	2.89516	3.39772
		3.4856	2.44164	4.59527												0.9578	0.584854	0.890021		44.3654	2.9656	158.126				1.93794	2.04712	4.05579
		2.76175	3.43505	3.01558												0.858489	0.707552	0.754884		30.0119	5.10083	436.299				3.40995	1.45684	6.75372
		2.14039	3.30383	3.98643												0.614951	0.43293	0.777622		78.0546	8.8968	162.752				2.08198	1.8219	5.52015
		2.39162	3.43454	4.37185												0.805638	0.565006	0.884413		46.0261	10.6762	162.633				1.4663	1.33322	1.9329
		1.18884	2.74665	4.61457												0.452983	0.853386	0.668473		65.0059	10.3203	93.4757				1.24876	1.45719	1.52419
		2.92602	3.14404	4.03028												0.74475	0.776005	0.552987		29.1815	9.37129	33.5706				1.30233	1.54575	2.15251
		2.05569	2.38987	5.72705												0.694886	0.809625	0.649219		65.5991	17.5563	230.961				2.9061	2.17678	5.1252
		2.24584	2.95154	4.13073												0.810265	0.745167	0.860221		38.0783	19.0985	40.9253				8.97059	2.50918	1.90963
		1.75344	3.22388	3.40316												0.85231	0.893416	0.703174		31.1981	19.8102	143.772				5.67968	1.81704	2.32152
		1.88596	3.69724	4.18494												0.741917	0.796797	0.576339		61.9217	25.3855	8.18505				3.62728	1.78885	4.84733
		3.0233	1.98225	1.952												0.795078	0.823946	0.711053		68.0902	34.4009	35.8244				2.4408	2.58348	4.11592
		1.84578	2.14542	4.62754												0.86655	0.884958	0.623442		44.6026	23.7248	4.15184				1.64818	4.12427	2.87341
		1.27971	2.25188	3.09597												0.916082	0.593735	0.908097		35.5872	15.5397	98.102				5.5652e-06	5.5652e-06	5.5652e-06
		1.959	2.35805	3.48126												0.695967	0.718706	0.769025		58.9561	36.2989	128.826				2.37208	6.44937	8.40841
		2.37125	2.60209	3.68153												0.91487	0.659302	0.920112		53.7367	47.6868	26.9276				2.64113	4.77403	10.3734
		2.57905	2.27729	4.03826												0.925393	0.638156	0.927063		88.6121	40.3321	46.382				3.28865	3.01724	4.15589
		2.0555	2.30684	2.63519												0.914029	0.706401	0.861813		48.0427	53.618	35.3499				6.63693	1.99298	4.05164
		1.59813	2.99196	2.48775												0.978177	0.811436	0.93784		76.987	36.7734	104.033				2.84242	3.08418	3.08826
		2.53386	3.35999	3.08004												0.898877	0.611697	0.779209		27.2835	31.9098	79.2408				2.16385	2.93101	1.77384
		1.71038	2.97885	4.0064												0.93632	0.835885	0.828378		36.7734	29.0629	58.2444				1.74073	3.84094	1.7162
		2.22871	3.49663	5.08619												0.69957	0.571267	0.717248		44.9585	51.1269	206.999				2.71138	6.56662	3.61889
		1.93152	2.85117	3.56903												0.875013	0.481723	0.462871		19.573	46.5006	106.524				11.1088	3.00575	1.72273
		2.12417	2.82799	4.07153												0.95813	0.70784	0.765986		35.2313	53.618	58.9561				4.7325	3.08267	1.33588
		2.74486	2.75817	4.48236												0.771741	0.796456	0.806397		57.5326	30.2491	75.3262				4.68671	2.76217	3.2148
		3.36291	3.47842	3.64806												0.850596	0.755292	0.95189		38.3155	37.1293	77.6987				1.99463	2.82149	8.67845
		2.35417	3.59918	3.14328												0.943659	0.563575	0.953363		28.4698	39.3832	11.3879				2.37326	2.26801	8.1956
		2.09586	4.95645	2.89341												0.813252	0.852037	0.91503		94.306	38.6714	63.1079				3.17022	1.70333	8.20996
		1.75087	2.84014	4.6946												0.972233	0.652722	0.817792		44.484	43.4164	56.9395				3.2969	1.82466	2.0153
		1.88404	3.72266	3.64626												0.755074	0.845131	0.697317		25.5042	45.7888	59.0747				1.8356	1.48478	1.84481
		3.1636	3.73172	3.22425												0.77897	0.682216	0.783142		45.7888	44.3654	70.8185				1.9085	1.22506	2.56933
		2.04359	1.94118	3.83797												0.863243	0.7181	0.776683		35.3499	48.1613	92.2894				1.8363	1.22629	3.81926
		2.69156	2.66287	3.11731												0.930326	0.783958	0.910377		47.2123	63.4638	68.0902				2.78009	2.33642	4.33836
		1.41704	2.96918	3.89047												0.976748	0.73724	0.953029		88.3749	59.5492	101.661				6.09459	3.12779	1.51565
		3.20857	3.10785	3.63978												0.701234	0.930733	0.649593		24.0807	60.3796	2.60973				10.0457	2.25154	2.01513
		2.51171	2.50381	3.33624												0.924288	0.78746	0.529155		69.1578	42.2301	40.688				5.25437	2.23848	3.61453
		3.52478	3.05637	1.9894												0.90124	0.792004	0.81333		94.5433	45.6702	43.1791				3.16988	3.46848	3.26757
		1.63536	2.42632	3.94914												0.854509	0.848613	0.586615		91.8149	52.4318	52.5504				2.39681	3.82064	1.89334
		2.81012	2.63579	4.28435												0.760386	0.803176	0.755946		42.3488	66.9039	118.031				8.3478e-06	8.3478e-06	8.3478e-06
		2.14415	1.92535	2.83379												0.813637	0.93467	0.588371		80.1898	114.947	47.4496				2.25466	5.23073	13.8548
		2.00121	3.94878	4.2644												0.743497	0.531076	0.84699		27.4021	19.2171	81.8505				3.14375	3.4331	4.92105
		3.16803	3.63805	3.9087												0.774645	0.74902	0.927577		20.2847	82.325	47.9241				3.27678	3.26883	4.60534
		2.14729	2.3481	3.84321												0.872547	0.819611	0.827151		61.3286	12.2183	28.4698				6.95376	2.60627	4.18417
		2.24701	4.19534	3.6115												0.989137	0.890398	0.888227		72.9537	29.1815	62.7521				8.33107	2.19005	2.34131
		2.06676	1.53794	6.48859												0.890303	0.857218	0.741081		142.586	44.7212	81.376				3.37672	2.27666	1.58463
		1.29248	3.45306	4.7357												0.711809	0.906962	0.634751		69.6323	116.251	72.242				2.21389	2.78575	1.3641
		2.9563	2.6785	3.77801												0.763853	0.870881	0.686281		22.4199	49.2289	40.9253				4.95391	2.04181	1.88826
		2.58188	1.86413	4.4492												0.886351	0.743998	0.833871		44.484	57.8885	75.4448				5.08652	3.5121	3.89502
		2.24384	3.04164	3.54914												0.950923	0.873436	0.810366		46.1447	127.995	66.548				4.2728	3.32219	3.50778
		1.86835	1.8597	5.70277												0.931694	0.702118	0.643514		113.167	30.8422	79.8339				2.86713	3.02301	3.11852
		1.85015	2.35805	4.09416												0.684802	0.834864	0.939522		47.5682	155.397	66.548				3.5706	2.97374	3.68368
		1.70983	2.21745	3.08857												0.549767	0.905103	0.935769		34.8754	122.539	67.3784				3.771	2.74958	5.35271
		2.57159	3.27525	3.75901												0.717211	0.646393	0.559852		90.2728	78.1732	17.3191				6.85781	1.63728	4.96353
		1.65769	2.13719	4.59527												0.873728	0.679853	0.970401		37.9597	23.1317	55.516				8.57681	1.35221	2.05855
		2.43883	2.72219	5.56912												0.72522	0.564203	0.840897		25.7414	82.2064	31.4353				4.79775	1.79378	1.81749
		2.80026	2.58054	3.60936												0.767166	0.747951	0.936421		30.0119	95.9668	2.84698				3.09439	1.09816	2.74835
		1.41461	2.07504	4.08389												0.744565	0.833906	0.674426		33.6892	38.5528	78.2918				3.29629	1.07525	3.65273
		1.79131	2.70975	5.29136												0.863736	0.955556	0.662951		123.488	118.149	77.3428				3.29639	2.46895	1.98762
		2.09586	2.68057	4.69723												0.758198	0.769279	0.948384		31.554	141.993	47.4496				4.2389	2.62963	1.35665
		2.81775	3.89951	4.69894												0.636895	0.854398	0.804673		75.5635	81.6133	25.9786				4.79969	2.8034	3.44977
		3.45245	3.26256	2.94244												0.866081	0.81184	0.718178		104.033	62.8707	25.2669				11.0319	2.65555	3.23123
		2.44994	3.84873	2.89972												0.917079	0.71445	0.955324		43.2977	74.2586	49.5848				5.94257	2.82341	3.10468
		2.56716	3.4522	3.81562												0.762411	0.643973	0.881152		109.846	71.4116	91.6963				2.8263	6.11881	2.06361
		3.01051	3.17153	2.34692												0.732806	0.607923	0.884033		88.2562	47.2123	76.038				1.113e-05	1.113e-05	1.113e-05
		1.58411	2.70476	3.64806												0.548363	0.565994	0.35344		37.841	58.9561	69.5136				2.99414	3.7264	11.2498
		2.52189	2.49529	5.08283												0.623961	0.378539	0.803299		51.3642	54.9229	81.7319				3.69069	3.29811	6.3461
		2.55187	3.68703	4.59425												0.748888	0.427827	0.925405		63.1079	76.6311	89.2052				8.56058	2.81965	5.72663
		1.11257	3.28066	2.99655												0.853909	0.908444	0.938739		36.2989	202.847	82.9181				4.08802	2.6821	3.82408
		2.02262	2.32828	3.52185												0.863307	0.80621	0.810743		32.8588	47.2123	87.9004				4.60943	2.44309	2.085
		2.72689	3.05562	3.59112												0.868928	0.353295	0.874676		113.76	45.1957	33.0961				5.50588	2.37557	1.52248
		2.9769	3.18602	3.29953												0.963975	0.448707	0.966306		123.725	34.6382	53.8553				9.05888	2.25053	1.17072
		3.27466	3.43523	3.64105												0.890156	0.612469	0.83383		147.805	65.0059	23.2503				9.49688	2.26176	1.52983
		1.88902	3.67174	4.02816												0.819867	0.658809	0.828948		32.2657	31.3167	37.3665				5.35084	1.92891	3.05669
		2.88932	2.91911	4.32974												0.902803	0.63693	0.572119		50.6524	45.9075	17.3191				4.08925	3.53282	2.94992
		2.67842	2.40351	4.74581												0.868348	0.656274	0.519608		68.446	42.8233	5.81257				3.776	3.62635	3.45078
		2.07049	2.42632	3.139												0.625797	0.923422	0.81871		65.9549	113.523	2.60973				3.61747	3.59186	2.8056
		1.75534	3.16097	4.30167												0.616939	0.819639	0.782432		25.0297	2.4911	5.9312				3.81025	2.00331	3.84835
		2.24701	3.01193	4.7472												0.937655	0.68376	0.746497		29.656	183.63	39.3832				3.59878	2.34534	5.06778
		2.15505	2.57173	2.86994												0.896487	0.846694	0.743032		81.9692	42.8233	43.1791				6.64685	1.73432	2.27739
		1.46488	4.43263	3.71593												0.603988	0.597207	0.771733		59.4306	47.4496	28.2325				3.11336	1.6499	1.80229
		1.45724	1.84619	4.24097												0.757536	0.748984	0.621231		86.4769	19.2171	14.5907				2.22994	1.16111	2.00207
		2.10723	2.21745	2.92884												0.60484	0.563987	0.788736		69.9881	31.1981	57.5326				2.35462	1.39873	3.84435
		2.82245	3.00934	4.46524												0.751765	0.430143	0.749079		4.62633	41.5184	61.8031				2.39385	1.9094	2.09321
		2.10437	2.02488	3.72238												0.762281	0.724385	0.83636		120.285	23.7248	46.5006				2.48601	1.98108	1.3198
		2.36346	2.67179	3.08857												0.885016	0.826593	0.505165		20.4033	14.828	76.1566				3.07288	2.7794	4.16022
		2.15371	2.9491	3.27824												0.977096	0.90488	0.649857		34.2823	173.31	46.1447				4.58336	2.24669	2.98708
		1.74071	3.22219	3.46949												0.913866	0.914372	0.794063		36.0617	29.1815	67.6157				13.4042	3.79886	3.40742
		1.75468	2.98764	3.9145												0.794321	0.939088	0.925511		55.6346	32.8588	44.6026				8.35615	4.20362	4.39171
		3.40506	2.37412	3.03957												0.917004	0.867502	0.815774		74.7331	20.6406	29.5374				1.3913e-05	1.3913e-05	1.3913e-05
		2.44687	2.47562	3.49084												0.753854	0.515224	0.729486		75.6821	22.7758	70.1068				3.89569	2.87386	4.37874
		3.38797	2.58289	3.91946												0.932497	0.719331	0.849054		17.0819	50.2966	30.9609				6.19085	2.88811	5.63279
		2.88721	2.9306	3.72459												0.859278	0.710349	0.708235		3.67734	53.618	48.7544				3.54676	2.68013	5.51506
		1.50299	2.64031	3.70322												0.851019	0.519792	0.658192		57.0581	66.1922	46.382				2.66716	2.07736	1.95424
		2.20471	3.77014	4.65691												0.41962	0.462212	0.715757		27.9953	39.2645	47.6868				2.50428	1.72282	1.31796
		2.30863	3.52398	2.86686												0.982931	0.495996	0.958235		93.2384	60.1423	30.9609				2.60373	2.3451	1.30895
		1.73842	3.13955	3.2202												0.902178	0.728004	0.87321		65.3618	72.9537	49.1103				5.69177	2.38643	0.947586
		2.26655	2.90946	2.58548												0.790647	0.51037	0.758522		22.3013	49.8221	46.5006				8.35547	1.60771	1.17581
		2.55754	3.03896	5.76793												0.884852	0.747268	0.821748		38.4342	36.5362	52.3132				4.77655	1.78006	2.96272
		1.49991	2.87758	2.49315												0.813518	0.480713	0.448595		45.0771	169.988	74.3772				3.98432	2.51236	3.0291
		2.1357	3.06816	2.82721												0.924424	0.388028	0.682141		70.344	56.3464	197.865				4.2837	5.01885	1.99299
		2.15067	3.03896	2.97177												0.948893	0.701278	0.890037		40.5694	7.94781	41.2811				4.36179	5.87386	2.53456
		2.88564	3.18717	3.77989												0.829163	0.764821	0.692312		44.1281	76.1566	56.3464				4.53038	1.49508	3.35713
		2.61003	1.35839	3.74256												0.740756	0.729569	0.791324		64.4128	45.1957	33.3333				5.13933	1.71845	3.83195
		2.83334	2.49583	2.83774												0.935706	0.769423	0.438521		61.3286	32.0285	6.88019				4.08944	1.77381	1.77491
		2.30107	3.42281	4.13364												0.672945	0.751687	0.875308		27.6394	58.363	55.6346				4.11959	2.06151	2.11661
		1.82697	2.66287	3.52185												0.876665	0.856389	0.406976		35.3499	51.0083	25.2669				2.49778	1.46173	1.89524
		2.84364	3.55178	4.22198												0.756037	0.628649	0.836761		68.2088	57.8885	94.8992				2.22384	1.73327	3.95274
		3.5959	3.1468	4.90844												0.934175	0.453117	0.913022		33.6892	34.1637	112.574				2.45647	2.26492	1.87953
		3.21581	3.30624	3.65057												0.848432	0.866833	0.801707		89.0866	44.2467	43.535				2.65267	2.34049	3.3758
		2.23084	3.17886	2.4842												0.388361	0.354584	0.45484		77.9359	17.5563	57.414				2.72289	1.78648	3.38411
		1.46232	2.88381	3.45065												0.784835	0.569244	0.908152		27.758	15.6584	76.2752				5.82324	1.87966	5.50822
		2.10402	2.68582	4.14673												0.867346	0.498154	0.861272		33.6892	10.7948	79.4781				3.80264	3.53056	6.4943
		2.95728	3.67323	3.8835												0.901528	0.587619	0.908002		45.6702	6.04982	39.2645				20.6167	3.5284	7.70198
		1.69027	2.81141	2.64961												0.765277	0.501217	0.692861		53.3808	6.88019	97.3903				1.6696e-05	1.6696e-05	1.6696e-05
		1.41865	2.69192	5.59555												0.828719	0.538491	0.518375		40.3321	6.40569	38.4342				5.10201	2.9896	4.75559
		1.45724	2.12001	4.74149												0.759301	0.85925	0.749012		19.0985	13.7604	22.8944				3.61738	2.65153	1.9315
		1.64385	3.22132	6.33711												0.959001	0.880823	0.727172		21.9454	24.911	72.7165				2.67532	2.10475	6.90328
		2.91154	3.09487	3.12557												0.859779	0.731728	0.974244		31.4353	20.5219	51.8387				1.80883	1.96146	4.79619
		2.22897	3.26209	3.1399												0.759212	0.941977	0.442816		122.894	42.3488	119.692				1.96196	2.28309	1.08452
		2.41062	2.47194	4.98597												0.87552	0.674864	0.908624		32.3843	64.7687	149.822				2.31508	2.2095	1.07249
		2.17501	2.39391	3.88833												0.779649	0.881058	0.808854		38.9087	65.3618	96.5599				4.96844	2.89322	1.46779
		2.4527	2.18374	3.42592												0.890422	0.88132	0.909437		48.3986	42.3488	7.71056				6.97077	1.63163	1.46114
		1.91095	2.72816	4.43251												0.746019	0.911658	0.863169		50.7711	32.503	74.4958				5.03103	1.30174	2.5252
		2.6858	3.09143	5.22092												0.88255	0.653812	0.614624		44.9585	84.3416	90.1542				4.00196	1.82235	1.65394
		2.02818	3.94376	3.3443												0.77435	0.865845	0.422032		83.3926	31.4353	316.133				4.0545	3.60962	1.38404
		2.78642	2.37554	3.69134												0.892956	0.664837	0.821004		39.1459	102.61	145.314				3.74349	5.22378	3.39857
		1.74149	2.98764	3.87672												0.772661	0.91516	0.89112		44.3654	40.4508	50.8897				3.85539	1.61942	6.34222
		2.89559	3.52261	3.56903												0.64746	0.867528	0.617322		114.116	78.1732	46.2633				4.62338	1.45163	5.99422
		2.57591	2.76036	3.93312												0.666743	0.85201	0.836005		32.6216	9.37129	58.9561				3.71539	1.76378	4.38992
		2.89112	3.49534	2.76078												0.694949	0.773256	0.623612		62.2776	64.0569	76.987				5.56621	2.1293	2.40819
		2.36521	3.53738	3.64344												0.858819	0.614244	0.619896		63.9383	48.3986	71.7675				4.70198	2.10887	3.19228
		2.91286	3.25879	6.15261												0.757225	0.686712	0.726735		121.59	42.1115	28.5884				3.15582	2.73058	5.37196
		3.27951	2.76542	2.90564												0.738233	0.808961	0.484758		80.6643	46.1447	40.3321				3.08635	2.39397	2.14506
		2.89229	3.63321	3.00978												0.850415	0.870454	0.593981		9.25267	22.5386	51.6014				4.35035	2.00695	5.92432
		3.32937	3.41768	4.06647												0.836995	0.884129	0.765365		49.7034	35.5872	41.5184				4.86269	1.79769	14.0861
		2.91984	3.31766	3.08004												0.812682	0.950808	0.749619		58.4816	69.9881	36.2989				5.25362	2.05666	10.6708
		2.4279	3.28066	3.04197												0.936524	0.748432	0.671484		36.6548	30.4864	68.9205				5.80343	3.08201	6.6797
		2.85839	3.13858	4.07074												0.793669	0.817906	0.838594		53.1435	31.0795	36.4176				28.2379	3.65361	5.9782
		2.7329	2.49285	4.2066												0.928971	0.841148	0.771668		58.6002	75.6821	66.548				1.9478e-05	1.9478e-05	1.9478e-05
		3.1476	2.90142	3.32577												0.74597	0.778988	0.829563		35.4686	105.813	70.6999				3.17203	3.5445	6.40792
		3.70014	1.73428	3.87029												0.959082	0.902348	0.877228		58.4816	47.2123	55.7533				2.58767	4.40582	2.70332
		2.90289	3.07101	3.19595												0.739228	0.805312	0.708125		33.9265	55.1601	35.2313				2.04542	1.93205	3.68866
		1.52043	2.78692	4.11331												0.828435	0.806877	0.743276		81.7319	8.18505	33.5706				1.54248	1.38162	6.37331
		2.49244	2.03476	4.39655												0.708715	0.51609	0.807038		69.395	68.9205	80.0712				1.64627	1.31007	2.43456
		2.89481	2.2405	4.14894												0.870784	0.97223	0.464397		82.4437	68.5647	47.4496				2.51011	1.70457	1.75988
		2.14632	3.47069	4.50407												0.968487	0.627726	0.862248		111.744	111.032	5.10083				6.96596	1.57422	2.31305
		2.08907	2.26685	5.76094												0.783339	0.922556	0.921406		30.8422	31.554	62.5148				6.19245	1.73825	3.34142
		3.10674	2.75032	3.47203												0.885709	0.739445	0.676853		87.3072	65.9549	75.3262				4.12645	1.42006	1.28803
		1.90694	4.61324	3.94078												0.670099	0.861159	0.86266		46.9751	59.1934	6.64294				4.37677	2.0351	1.65089
		2.85724	2.84445	4.51558												0.91846	0.914667	0.679864		63.5824	73.9027	122.776				4.7237	3.25025	1.8869
		2.55834	2.76816	4.0064												0.874907	0.949029	0.868492		60.7355	46.1447	169.039				3.68223	6.44682	6.88323
		1.97514	3.69672	4.72579												0.531618	0.705191	0.797559		75.2076	55.1601	63.3452				4.00655	1.92672	2.99959
		2.06444	3.22388	4.14316												0.674937	0.721326	0.666708		72.242	118.268	68.5647				3.58405	1.60085	2.90681
		1.80597	1.16376	2.0867												0.845932	0.441807	0.42286		129.3	177.343	55.1601				3.63321	1.59446	4.27909
		1.67706	2.59803	3.16119												0.946526	0.881434	0.773155		45.1957	54.6856	53.4994				3.62017	2.18367	10.5703
		1.45115	2.327	3.47208												0.948615	0.75221	0.673766		36.5362	151.127	81.376				6.30836	3.21831	4.31035
		1.86467	2.20756	3.93312												0.96578	0.758262	0.687579		77.5801	97.8648	37.841				9.07656	2.62484	11.341
		2.70548	4.42319	3.80825												0.974847	0.831826	0.928606		47.8055	84.4603	73.5469				4.97503	2.63421	10.1964
		2.77855	2.58426	3.94095												0.660284	0.916421	0.751991		87.9004	17.0819	41.637				2.00743	1.7157	7.74132
		2.9973	3.21947	3.15672												0.938611	0.759179	0.70426		16.2515	83.9858	137.96				2.09918	1.72997	7.21743
		1.83585	2.87109	3.19977												0.862887	0.721805	0.658025		47.6868	65.5991	51.3642				2.47895	2.09567	5.10149
		2.10598	2.47146	2.77732												0.831408	0.640351	0.48716		79.5967	99.5255	47.5682				4.2341	3.25413	3.88246
		2.84277	2.89158	3.89113												0.596007	0.804398	0.505813		69.0391	86.7141	66.3108				26.9636	4.09118	4.81276
		3.17381	3.14953	3.3636												0.896905	0.932934	0.876176		52.7877	89.2052	40.0949				2.2261e-05	2.2261e-05	2.2261e-05
		3.22925	3.1823	3.46346												0.959324	0.781265	0.687344		27.8766	58.2444	90.9846				3.42293	3.60997	2.86956
		2.65172	4.21827	3.32577												0.844736	0.658024	0.920296		70.1068	69.8695	422.064				2.47144	4.66555	3.03143
		3.00638	3.18451	2.9809												0.812949	0.760715	0.67813		92.8826	62.6335	37.0107				1.84961	2.18571	2.49947
		2.4168	3.90046	3.4457												0.902023	0.73359	0.785347		54.567	53.1435	68.6833				1.62716	1.36724	4.60533
		2.19941	4.27576	4.49527												0.86941	0.573656	0.856623		26.0973	32.503	55.516				2.4097	1.3724	10.094
		3.15127	4.071	3.97908												0.91289	0.840925	0.742354		83.3926	89.7983	41.8743				8.14527	1.98307	2.0401
		2.61457	3.13338	3.03536												0.882536	0.848903	0.736405		38.0783	54.4484	60.3796				3.54559	1.7989	2.82326
		2.31333	2.54708	4.72052												0.836401	0.908604	0.759251		21.5896	31.6726	50.1779				2.99102	3.14368	4.13891
		1.84654	3.53303	2.89341												0.91898	0.449312	0.512263		92.0522	37.7224	14.2349				4.42277	2.13264	0.986629
		2.60935	3.70174	3.5542												0.728374	0.783152	0.577128		74.3772	32.9775	3.20285				4.1762	2.41092	1.57502
		2.40051	3.47444	3.11731												0.814776	0.63251	0.801301		36.7734	20.7592	17.0819				4.01617	2.17435	2.10422
		2.89593	2.61657	3.09787												0.897709	0.952558	0.573472		84.9348	45.3144	11.7438				3.47407	8.7635	3.56648
		3.05955	3.05928	3.13822												0.969193	0.832161	0.676304		56.7023	31.0795	49.9407				3.42684	3.45957	1.99676
		1.94813	3.72962	4.12388												0.748784	0.88344	0.750887		41.8743	17.0819	73.9027				3.4005	2.1986	2.0889
		2.14415	3.70867	4.74829												0.656403	0.70208	0.554559		37.7224	72.8351	87.7817				3.49923	1.84247	2.33859
		2.5656	2.9362	3.1399												0.831659	0.548396	0.802367		106.643	48.9917	72.5979				4.82216	1.96916	3.056
		2.9623	2.98682	3.66839												0.899046	0.96606	0.788297		93.2384	24.5552	50.4152				6.53597	3.05559	11.0346
		1.90319	4.07655	3.46346												0.911879	0.72751	0.680556		20.8778	33.2147	50.8897				5.65583	6.05184	16.6339
		1.86707	2.45251	3.67998												0.800059	0.815018	0.848973		37.0107	42.586	100.119				7.56544	2.47644	7.5257
		1.49163	3.65053	4.03616												0.659079	0.371349	0.906631		32.3843	24.7924	68.2088				9.41844	2.42364	6.04535
		1.93165	3.26408	2.73731												0.485538	0.889341	0.727929		34.9941	59.5492	56.1091				6.29994	1.89964	5.79572
		2.53839	3.75896	3.78718												0.859259	0.841044	0.854174		36.6548	100.83	88.1376				8.77216	2.33344	4.80355
		2.66093	3.46711	4.69823												0.78685	0.543	0.684494		71.7675	7.71056	63.4638				11.538	3.53852	3.99708
		2.45679	3.26673	3.69765												0.854686	0.459809	0.700107		59.0747	43.7722	68.3274				8.83323	4.00169	2.48293
		1.7487	3.53185	4.1582												0.870788	0.808464	0.53862		22.8944	36.6548	119.929				2.5044e-05	2.5044e-05	2.5044e-05
		2.26706	3.55196	3.03536												0.728493	0.855042	0.731517		46.1447	60.9727	90.6287				4.14936	4.61512	3.20725
		2.33978	3.45906	2.758												0.979851	0.611182	0.731945		61.5658	45.6702	23.4875				2.16911	2.95025	4.14693
		2.15166	4.07859	3.05956												0.963159	0.796055	0.819283		78.6477	39.5018	131.435				2.08315	2.72513	1.89293
		2.51088	3.56921	3.52141												0.882021	0.575545	0.987956		40.0949	54.0925	72.4792				2.72727	2.2507	3.05087
		3.40506	2.93105	3.71931												0.820098	0.746133	0.695764		31.0795	48.7544	166.192				9.05805	1.51777	4.43984
		2.23746	3.71679	2.60309												0.75054	0.91061	0.613416		51.8387	43.8909	7.47331				3.10074	2.00229	8.7589
		2.34949	4.11587	2.57672												0.896935	0.857778	0.573438		67.8529	99.6441	41.637				2.03928	2.06227	4.69507
		3.08779	3.2487	2.92855												0.921056	0.871394	0.713456		44.8399	47.4496	81.7319				1.60231	2.57271	2.48744
		2.80026	3.209	2.72775												0.806269	0.867354	0.830921		34.8754	65.2432	110.083				1.94884	2.61727	1.48534
		2.09247	4.3902	3.94629												0.637649	0.779643	0.606123		41.8743	64.4128	57.5326				2.46789	2.139	2.09046
		2.77683	2.93031	2.9678												0.830343	0.74687	0.600757		54.0925	28.5884	100.593				3.00359	7.03931	4.38109
		2.21612	3.209	4.04528												0.89871	0.878576	0.853904		67.0225	35.1127	119.098				2.44121	3.47254	2.69462
		2.55754	3.7152	4.30309												0.935134	0.823874	0.774692		58.363	110.32	34.5196				2.70788	5.00556	2.54657
		2.26984	3.95002	3.18714												0.754521	0.428608	0.784876		51.4828	40.2135	4.98221				2.60437	4.50683	2.56261
		2.46304	3.4487	3.77698												0.794639	0.595636	0.622745		58.2444	51.3642	157.533				5.61762	3.3909	2.66695
		1.65102	2.93732	3.21703												0.585236	0.51706	0.97397		116.014	51.2456	53.3808				5.23232	3.16524	5.36395
		2.79721	3.48377	2.86846												0.766246	0.898522	0.885304		56.7023	33.6892	97.0344				4.94	4.78368	10.77
		2.91076	3.83051	4.26132												0.484378	0.76964	0.749295		43.7722	48.1613	77.8173				6.08396	7.93877	9.95351
		2.62215	3.54307	2.96585												0.672824	0.839422	0.539067		30.3677	47.0937	103.203				6.53697	2.14602	6.65984
		2.99402	3.75492	3.40451												0.702073	0.90648	0.950239		38.4342	46.5006	94.7805				5.84833	2.77393	6.6786
		2.89088	3.96137	3.41252												0.775767	0.826271	0.488177		76.5125	9.37129	85.6465				5.58324	3.0274	3.64447
		1.75977	3.66489	3.58497												0.905533	0.804897	0.720302		74.3772	42.9419	121.234				7.09693	3.50248	2.79297
		2.52639	3.67237	2.58308												0.790241	0.813979	0.682861		86.3582	28.9442	132.266				7.32171	4.49844	2.89345
		2.49946	2.60188	3.59858												0.598488	0.691906	0.80712		46.0261	39.3832	32.9775				5.46479	3.85605	2.74778
		1.69803	4.1239	2.83182												0.676916	0.820445	0.407692		2.4911	63.4638	59.7865				2.7826e-05	2.7826e-05	2.7826e-05
		1.57038	3.95914	3.01654												0.765291	0.932375	0.773398		87.9004	59.7865	331.791				6.12829	6.40543	7.07174
		2.96816	3.60079	2.21496												0.990968	0.818656	0.743432		68.8019	77.1056	53.9739				3.45907	2.40898	5.85202
		3.18424	2.56582	2.99447												0.802644	0.906859	0.808666		45.6702	5.21945	265.836				5.45001	2.08512	5.76326
		2.35885	2.74015	3.25079												0.622671	0.948278	0.776567		22.0641	85.172	49.7034				5.87904	1.93525	5.70574
		1.46719	2.60534	1.96019												0.908794	0.971366	0.761281		33.2147	19.9288	62.2776				2.7989	1.85142	5.45941
		2.54437	2.04126	2.1453												0.490315	0.838174	0.787799		32.9775	4.50771	258.126				1.99041	2.46369	8.07251
		1.62284	2.43061	2.38734												0.781192	0.696874	0.970558		95.255	5.57533	49.3476				1.52751	2.68183	16.1987
		2.25018	2.33439	3.39913												0.875685	0.94161	0.72077		66.9039	13.1673	79.7153				1.7055	2.76874	11.0179
		3.58397	3.34937	3.94257												0.717658	0.84457	0.679708		21.4709	38.9087	48.5172				1.56472	4.74777	9.28836
		1.8729	2.58426	1.75563												0.937407	0.895364	0.830801		66.6667	23.962	287.07				1.78341	6.30876	11.0112
		1.69647	2.0036	4.21953												0.845891	0.822142	0.667484		63.1079	13.0486	75.2076				2.31385	3.22598	4.60568
		2.74016	3.24733	3.52488												0.733561	0.934736	0.969779		16.9632	35.4686	111.388				3.83404	2.38112	3.53525
		2.68577	3.15971	3.14705												0.836783	0.955916	0.78785		33.0961	2.60973	42.9419				3.80607	2.87716	2.68017
		2.41062	3.34788	3.93754												0.817859	0.938574	0.833393		31.6726	71.0558	45.3144				6.32739	3.6009	3.7412
		2.72944	3.26359	3.30014												0.974374	0.858003	0.832991		20.9964	54.0925	37.1293				3.38828	5.0349	6.33804
		2.08838	3.27919	3.20988												0.395116	0.835954	0.84549		12.5741	31.6726	40.3321				3.38465	2.18481	15.6459
		2.22586	3.5814	3.36221												0.757741	0.781287	0.696982		8.65955	45.9075	3.55872				4.15001	3.71762	16.4979
		1.59559	3.92681	3.0762												0.578991	0.993456	0.509176		2.60973	39.1459	11.032				5.60658	3.70238	10.1619
		3.36696	3.08828	2.56346												0.870118	0.845231	0.466452		4.03321	100.83	63.1079				6.08148	5.22692	7.92104
		1.39064	3.71745	3.45369												0.757751	0.887794	0.742199		17.7936	13.5231	77.8173				5.35754	3.61194	5.0036
		2.25714	3.60215	2.52594												0.864831	0.729021	0.727608		14.9466	42.7046	90.9846				2.51068	3.31414	4.26205
		1.92328	2.57104	4.02915												0.760604	0.887246	0.625236		29.5374	77.4614	106.287				6.9008	3.69947	3.71322
		2.92545	3.08828	3.20089												0.82072	0.904856	0.465291		34.5196	47.5682	114.353				4.57284	2.94989	3.43984
		3.09293	3.25329	3.31109												0.850999	0.72158	0.689489		24.0807	23.3689	191.934				5.14063	5.36034	2.94597
		3.25892	2.99734	3.71773												0.9401	0.860686	0.308683		36.0617	32.2657	30.605				3.0609e-05	3.0609e-05	3.0609e-05
		3.15127	3.26408	2.70625												0.909503	0.881899	0.837023		27.8766	49.4662	140.332				12.9281	3.29747	7.98451
		2.68421	2.98891	2.47069												0.811843	0.765881	0.965126		40.3321	37.4852	147.212				5.79739	2.03953	6.95917
		1.85244	4.3758	3.16112												0.737951	0.877331	0.479116		26.3345	78.4104	74.3772				9.00641	1.36658	6.34281
		2.36648	4.5923	1.84045												0.993313	0.53859	0.494365		10.7948	54.8043	217.794				2.94559	1.55809	5.43071
		1.7428	2.26965	2.10398												0.916378	0.99256	0.793905		28.5884	76.987	86.2396				1.81159	2.33892	6.37632
		2.68668	3.31489	3.46679												0.937741	0.867803	0.787583		38.79	42.1115	20.9964				1.49799	2.29947	10.6516
		3.216	4.04409	3.46679												0.994808	0.680869	0.90217		49.2289	58.7189	73.191				1.94607	2.5784	13.3084
		3.78142	3.89538	2.17162												0.835424	0.619335	0.685465		26.9276	17.0819	94.6619				1.66567	3.19767	19.0691
		2.88247	3.65053	1.94211												0.932328	0.81186	0.828037		82.6809	43.0605	64.8873				1.40351	2.92375	15.6176
		2.94521	4.17232	2.53166												0.824047	0.995661	0.714203		41.3998	54.3298	54.4484				1.88852	3.03485	7.62301
		1.68858	3.37099	3.20014												0.907812	0.874657	0.79295		77.2242	40.4508	55.1601				3.09277	2.07564	7.96155
		2.48597	3.53185	2.83951												0.99738	0.68196	0.822909		24.4365	67.8529	130.249				4.64631	1.92325	9.332
		2.77586	3.50249	3.56694												0.844115	0.559239	0.769354		34.4009	47.8055	84.4603				4.89151	2.71211	10.0192
		2.9623	3.87875	2.91845												0.996621	0.806867	0.587274		51.8387	2.72835	89.6797				3.15805	2.9521	8.778
		2.48874	2.73725	2.00931												0.893467	0.925575	0.938089		46.8565	60.7355	95.8482				3.22631	1.36811	4.38592
		1.68208	3.66752	3.78994												0.815954	0.528233	0.720254		16.6074	85.4093	51.72				3.92389	1.99257	15.8042
		1.47058	2.50912	2.12679												0.725032	0.957118	0.970732		27.1649	49.5848	48.5172				3.95472	2.23714	17.1684
		1.72531	4.21804	3.68281												0.761323	0.597771	0.631914		31.554	37.1293	76.038				5.00177	2.92436	13.9956
		2.75489	3.54339	2.88526												0.724173	0.808554	0.939833		34.6382	70.8185	77.6987				4.73016	3.02689	7.6867
		2.90899	3.74156	2.55706												0.888764	0.830379	0.773416		83.5113	53.1435	68.6833				5.40434	2.83075	4.0923
		1.40967	4.6561	4.65263												0.794106	0.753439	0.694073		41.7556	44.8399	79.0036				0.277639	2.4706	3.35681
		1.69322	3.95002	4.10567												0.719958	0.940987	0.716564		68.446	59.4306	82.325				0.403612	3.35022	3.52034
		1.42057	1.74562	2.39751												0.804066	0.790303	0.952575		35.9431	20.6406	67.2598				7.18923	3.34374	2.47094
		1.66908	3.69652	4.13119												0.930147	0.752939	0.92442		67.0225	30.4864	61.21				3.20805	4.76271	3.74582
		2.77449	3.04474	3.54506												0.756777	0.744299	0.820715		28.3511	36.5362	14.3535				3.3391e-05	3.3391e-05	3.3391e-05
		2.00063	3.20376	3.0186												0.762817	0.694044	0.680921		84.9348	32.0285	95.1364				9.48627	2.34261	2.9253
		2.64836	3.25489	3.20511												0.84715	0.915728	0.729772		30.8422	61.5658	71.7675				7.60264	2.95453	8.49089
		2.62821	3.50443	2.99711												0.897684	0.671975	0.815951		79.1222	36.5362	44.8399				5.44188	1.29406	6.82092
		2.29822	3.37384	2.73887												0.841624	0.722229	0.789259		65.8363	25.9786	96.3227				2.20712	0.969724	7.02912
		2.51325	3.01255	2.94351												0.9251	0.929698	0.459709		22.0641	58.9561	57.1767				1.54724	2.43894	9.21125
		2.04861	3.13589	2.87791												0.847365	0.765714	0.657412		37.841	38.5528	22.6572				1.74569	1.97001	17.7987
		2.97063	3.22173	2.45603												0.76498	0.743067	0.570034		22.7758	39.8577	22.7758				1.49521	2.23556	7.78292
		3.43578	3.4284	3.76144												0.922651	0.845649	0.660999		23.2503	25.5042	18.8612				1.48954	2.62452	6.87455
		2.40956	4.99396	3.2248												0.856225	0.790919	0.368104		69.9881	40.3321	37.0107				2.36999	2.56384	9.31783
		1.35576	3.30774	2.67782												0.783769	0.878149	0.998749		30.4864	53.8553	40.4508				2.88743	2.41779	13.8602
		2.02067	4.39513	2.90934												0.780174	0.87581	0.920003		17.2005	23.962	62.9893				2.05108	2.03493	12.4738
		2.61144	2.98817	4.79012												0.791642	0.855407	0.762303		32.3843	37.2479	101.068				2.28759	1.83756	4.96674
		1.88069	2.88595	2.35711												0.858574	0.768585	0.467153		21.1151	40.0949	39.6204				3.29081	1.82928	2.77691
		2.78509	3.10828	2.46249												0.718545	0.874785	0.611431		62.6335	46.6192	53.1435				3.58425	2.06029	2.50858
		2.40051	2.85603	2.41368												0.715276	0.970814	0.68569		81.4947	33.2147	86.4769				3.91561	2.14743	4.70703
		2.51959	4.75713	2.7471												0.717858	0.823341	0.798175		60.7355	35.1127	80.6643				4.10165	1.42572	10.2801
		1.14599	3.93715	2.60128												0.766077	0.972656	0.932662		47.4496	44.3654	57.1767				5.09937	1.896	10.0096
		2.89593	4.18204	4.52343												0.926447	0.942239	0.390235		35.2313	29.8932	208.304				4.56066	2.48247	5.53236
		3.49989	2.73889	2.50885												0.826751	0.843179	0.516312		84.6975	27.758	45.3144				4.9704	3.55984	5.96121
		2.16008	3.42211	2.05381												0.78324	0.991528	0.849406		62.8707	39.2645	50.8897				5.01183	2.59241	7.19297
		2.43459	3.5992	2.1453												0.865598	0.751335	0.744082		31.3167	79.9526	69.0391				4.91458	2.50747	5.78072
		3.1084	3.24733	3.19665												0.793224	0.915989	0.917675		43.535	34.4009	31.7912				7.08504	2.83643	3.84347
		2.09179	2.90547	3.66477												0.701405	0.796405	0.799483		92.1708	39.5018	32.7402				5.6301	3.48048	2.83024
		2.45487	3.81592	2.71742												0.887451	0.848864	0.867823		54.4484	39.5018	29.0629				4.86823	3.64439	5.00938
		2.01217	3.02466	4.06371												0.915799	0.660788	0.643223		20.5219	36.6548	27.8766				3.6174e-05	3.6174e-05	3.6174e-05
		1.67434	2.85302	4.34956												0.666122	0.822114	0.657661		62.5148	24.5552	75.6821				7.44241	2.60963	3.27008
		2.45289	3.96123	3.58274												0.823098	0.874378	0.693015		73.9027	37.9597	62.7521				2.21221	3.98659	9.31047
		2.15779	4.00015	2.65185												0.89892	0.82187	0.446305		65.0059	30.3677	59.1934				2.60732	1.5135	7.56724
		2.57159	3.60522	3.52488												0.889724	0.788538	0.858969		44.484	35.3499	50.5338				4.33875	1.91038	10.8884
		1.97637	3.6863	3.64046												0.517814	0.856581	0.954079		96.9158	25.1483	78.8849				2.06413	2.34691	15.2971
		3.14891	3.31489	3.15167												0.955876	0.920989	0.61528		42.4674	60.4982	39.6204				1.87278	2.35148	7.28643
		3.48473	4.32752	3.52959												0.921091	0.717855	0.880859		28.5884	26.809	73.4282				2.38768	1.94003	4.23583
		1.67716	4.21198	2.95541												0.733456	0.983896	0.580671		62.3962	41.8743	33.5706				2.44773	1.49809	3.98758
		2.56492	3.75896	2.91447												0.91004	0.904808	0.760588		142.942	71.5302	37.3665				1.95825	2.2628	5.89471
		2.58176	3.4365	3.22308												0.819749	0.750161	0.733464		27.6394	64.7687	38.5528				1.67118	1.91791	8.93481
		2.00998	4.46169	3.3262												0.884984	0.95391	0.667328		33.0961	44.8399	81.0202				1.67696	2.1476	15.3765
		2.14448	3.84376	3.51823												0.786734	0.8691	0.667346		19.573	35.8244	31.3167				1.81697	2.11163	5.05396
		2.4958	3.2824	3.60203												0.873546	0.828243	0.755544		93.5943	32.1471	58.1257				2.44879	2.07407	2.6952
		2.58435	2.67073	2.92744												0.864115	0.684022	0.698902		55.1601	65.7177	29.3001				4.25023	2.51133	6.08283
		2.10162	3.53928	3.09107												0.778085	0.815567	0.631183		44.1281	53.3808	73.3096				4.26782	2.02511	10.6085
		2.5047	3.78622	3.3917												0.916344	0.897425	0.764517		19.573	28.5884	41.637				4.93536	1.77127	11.8429
		3.15306	3.45705	3.65547												0.872942	0.762391	0.749666		20.2847	34.1637	43.4164				4.55571	1.57561	4.40581
		2.26238	2.31804	2.25307												0.909558	0.736114	0.937242		38.1969	63.5824	40.4508				2.82561	3.01697	3.01373
		2.37979	3.20376	2.13494												0.951384	0.797748	0.348172		36.1803	31.9098	27.758				3.82357	2.43708	2.852
		1.94838	3.4487	2.50466												0.692052	0.276857	0.827674		87.7817	62.5148	76.5125				4.66195	2.3218	3.14215
		2.22068	4.05376	1.47542												0.851845	0.831043	0.759455		53.9739	19.3357	17.2005				5.04587	2.43615	4.97245
		2.25926	3.13589	3.64749												0.933817	0.561515	0.987358		41.3998	25.9786	16.0142				7.51475	2.35305	9.08397
		2.75971	3.81331	3.12951												0.858811	0.714856	0.757141		75.3262	62.159	22.0641				9.35899	3.28839	5.75338
		2.91064	2.38489	4.37337												0.948667	0.92829	0.557078		25.6228	30.3677	9.25267				9.03534	3.49422	5.99858
		2.26297	3.53427	3.62825												0.948098	0.789915	0.802676		22.4199	44.0095	99.7628				3.8957e-05	3.8957e-05	3.8957e-05
		2.59232	4.87432	4.16121												0.727578	0.845895	0.826955		44.9585	38.3155	27.4021				2.6371	2.66338	4.31507
		2.19365	4.53217	3.66654												0.675435	0.625432	0.834915		81.0202	61.0913	52.9063				1.74501	3.25271	15.0789
		2.39982	2.07805	3.26316												0.994465	0.981397	0.806617		40.3321	57.0581	27.9953				1.94706	2.11752	10.7174
		2.20311	2.38278	3.30758												0.889344	0.926866	0.731371		22.3013	33.452	33.6892				2.05564	2.8569	12.5313
		1.68132	3.15361	3.66386												0.929113	0.904566	0.943177		30.4864	20.8778	50.0593				4.79141	3.47728	8.65284
		2.19575	3.66882	2.98797												0.896554	0.768148	0.71004		17.0819	42.8233	65.7177				3.47754	3.48473	4.69938
		1.71455	2.90515	3.95692												0.776351	0.605922	0.898681		41.2811	64.4128	25.3855				2.2276	2.27826	3.85888
		2.11422	3.55372	3.82037												0.846624	0.930274	0.608021		54.8043	82.5623	113.405				1.80895	1.82206	2.32141
		1.23279	3.83702	2.75486												0.838279	0.63016	0.965752		36.1803	41.637	44.2467				1.32174	3.27449	4.28053
		2.06798	3.11099	3.27771												0.559302	0.90712	0.882409		29.3001	32.0285	44.2467				1.21242	2.71215	6.61433
		3.40407	2.98891	3.85441												0.839078	0.8321	0.735063		28.3511	40.0949	37.0107				1.44326	4.10814	9.32959
		1.84089	3.87114	3.37458												0.871174	0.857991	0.402517		96.4413	14.5907	51.72				2.18397	2.22061	11.014
		2.35772	2.78097	1.94253												0.448478	0.666228	0.761212		77.2242	25.9786	41.0439				2.57371	2.33381	9.3922
		1.24015	2.88491	3.33518												0.915876	0.895587	0.605504		79.9526	41.3998	56.7023				7.06094	2.34398	12.064
		2.84898	3.65582	2.44969												0.893964	0.848409	0.87212		83.7485	40.2135	76.987				6.29981	1.78999	14.1439
		2.80491	2.99223	3.35529												0.952645	0.868131	0.701855		50.4152	28.3511	47.2123				4.06854	1.62806	4.07115
		2.0537	3.2722	2.78918												0.967483	0.7401	0.767546		46.9751	64.2942	41.0439				4.43236	2.2066	1.87344
		2.05122	4.1599	3.13312												0.785981	0.710129	0.75		51.0083	59.5492	45.3144				4.23937	2.75649	1.68786
		2.38524	2.98423	2.379												0.954514	0.804948	0.551929		152.076	28.8256	50.4152				4.16438	2.19055	1.94698
		3.4087	3.53679	2.78975												0.849093	0.837002	0.565761		119.454	28.1139	217.912				7.4737	2.54461	2.04131
		2.65033	2.80012	3.19665												0.975577	0.704317	0.53897		64.5314	33.3333	43.0605				7.52595	2.5188	2.73495
		3.18482	3.72429	3.22445												0.88218	0.868952	0.745979		81.1388	40.4508	393.357				13.1949	3.55861	3.93084
		2.4426	2.93031	4.55439												0.903395	0.773396	0.65414		77.4614	31.4353	43.4164				19.305	3.76828	8.36788
		2.36652	3.53679	3.33502												0.897386	0.848483	0.608		160.38	35.8244	57.8885				16.8715	3.56275	10.4325
		2.6053	4.33232	3.55612												0.869987	0.700038	0.674498		48.3986	36.6548	136.418				4.1739e-05	4.1739e-05	4.1739e-05
		2.61489	3.44594	4.2576												0.810154	0.790056	0.849409		26.3345	37.2479	67.2598				1.88083	2.11979	10.6954
		2.31036	3.31075	3.94629												0.74039	0.83198	0.890124		56.7023	19.9288	82.4437				1.8116	2.26953	22.2733
		2.52714	3.50443	3.78693												0.894432	0.828328	0.480707		76.5125	34.5196	82.0878				1.54848	4.54398	5.87713
		2.36752	3.70297	3.03654												0.710371	0.739012	0.808154		53.2622	30.7236	57.7699				1.79556	3.01262	2.65757
		2.65758	3.43999	2.82713												0.910864	0.872068	0.933352		32.7402	62.9893	62.9893				4.71358	3.57616	2.97407
		2.48593	4.70727	2.30238												0.683538	0.62104	0.811957		24.6738	25.86	29.7746				2.47692	2.08404	2.82734
		2.89911	2.99434	2.40745												0.81541	0.808328	0.270511		27.758	51.72	53.618				1.63391	1.79275	5.01962
		2.36553	3.43079	2.73107												0.975211	0.842185	0.978696		55.1601	26.4531	62.3962				1.43172	1.85481	4.8132
		2.75672	3.23507	3.15767												0.877264	0.774605	0.927901		47.4496	64.0569	138.316				1.6208	2.11579	6.0109
		2.84245	3.48601	3.93624												0.735353	0.927755	0.85758		56.2278	58.8375	70.9371				2.11971	2.24955	7.44883
		2.90954	4.51471	3.14278												0.982097	0.850298	0.876727		22.3013	37.7224	63.3452				2.88477	4.09377	10.8232
		2.67407	4.49244	3.96691												0.799447	0.572318	0.857324		64.2942	41.0439	60.3796				6.04676	2.18035	15.229
		2.90829	3.6884	3.43112												0.888956	0.757173	0.89862		15.6584	41.7556	17.7936				6.77215	2.37404	10.3729
		1.85799	2.13944	2.47069												0.918604	0.862807	0.886459		38.4342	44.2467	138.553				8.27381	3.12098	5.66942
		2.3796	2.76125	2.65301												0.760393	0.599072	0.499011		135.35	17.9122	31.9098				5.97042	2.21055	5.19525
		2.91707	3.86425	1.51256												0.821799	0.771827	0.600947		124.318	29.656	22.5386				5.61424	1.70789	7.99547
		2.45265	2.74015	3.65547												0.601241	0.876253	0.580287		14.5907	23.962	118.387				5.50079	2.28502	2.82346
		2.07907	2.96382	4.39103												0.801741	0.831393	0.945957		152.313	14.3535	48.9917				4.85569	4.42874	1.88975
		2.64751	2.22663	2.00394												0.960704	0.857207	0.879458		69.2764	13.7604	93.0012				4.49271	2.99026	1.67855
		2.25098	3.3153	3.78902												0.90972	0.763882	0.938971		33.2147	24.911	117.438				5.48716	2.74662	1.98446
		1.73172	3.3681	2.17162												0.865199	0.759114	0.475842		31.7912	12.6928	107.355				10.1686	2.52419	2.68335
		2.35234	3.37835	3.24509												0.800817	0.9365	0.659291		48.0427	3.91459	64.7687				11.4734	3.1904	2.6027
		1.86924	3.60079	3.7615												0.819186	0.773825	0.830924		87.5445	3.67734	43.6536				7.67888	3.78329	5.94631
		2.96581	3.51735	2.95514												0.931471	0.889266	0.782147		18.8612	3.55872	14.4721				5.28109	3.49552	11.7927
		2.01155	2.52815	3.68252												0.570674	0.378701	0.599583		124.792	2.9656	20.6406				4.4522e-05	4.4522e-05	4.4522e-05
		2.37338	3.13805	2.11108												0.93725	0.765324	0.851465		23.7248	16.4887	67.6157				1.71721	2.37181	22.3871
		1.80057	3.05928	2.75281												0.899157	0.931574	0.886089		131.554	14.828	27.758				1.92968	2.43159	13.7387
		1.30883	2.81426	4.11759												0.629526	0.873596	0.875134		35.9431	14.4721	41.1625				2.53271	5.33114	1.98123
		2.06751	3.4754	3.02821												0.870568	0.788918	0.987055		127.758	15.5397	124.792				3.88473	6.24806	1.89652
		3.7656	2.69836	1.69346												0.847256	0.833222	0.53457		42.586	37.9597	363.464				7.14445	2.24835	2.02496
		2.27657	3.60352	1.61344												0.778503	0.668003	0.527269		89.0866	38.4342	323.25				2.48062	1.9338	2.65632
		2.66212	2.53893	3.94257												0.831267	0.546602	0.749382		82.7995	22.8944	59.1934				2.5515	1.84954	2.96256
		2.03287	2.88491	3.68152												0.494682	0.737154	0.889089		91.5777	28.3511	71.0558				3.90701	1.6768	4.6024
		1.8141	4.134	4.47739												0.793771	0.638861	0.849856		32.1471	19.3357	26.2159				4.00697	2.11216	6.62636
		1.62225	3.93666	3.20988												0.776189	0.597843	0.868963		20.1661	40.9253	38.3155				2.8828	1.86101	9.56684
		2.57892	3.25679	3.51021												0.907953	0.564503	0.843245		34.0451	42.9419	82.0878				2.09494	2.13986	17.033
		1.91975	3.66949	2.93586												0.776007	0.79728	0.868034		65.2432	96.4413	94.306				2.5639	3.73591	7.41915
		2.70766	2.92891	3.59312												0.780801	0.864958	0.821511		220.996	42.7046	87.7817				3.11117	3.33348	3.41088
		2.55914	3.35235	3.3122												0.899954	0.927095	0.958594		30.0119	30.7236	43.6536				3.77866	3.66319	2.9286
		2.87598	3.18933	3.62223												0.923945	0.94097	0.959738		37.0107	32.3843	57.0581				7.6758	4.71699	3.02038
		2.68529	3.10457	2.89817												0.887376	0.568232	0.810843		44.9585	65.5991	101.779				5.16763	2.49282	4.00705
		2.88418	3.79394	2.74214												0.754579	0.5582	0.90131		17.5563	38.79	77.3428				7.90483	2.61508	4.48909
		2.71277	3.93869	4.39726												0.736746	0.408123	0.933126		38.5528	46.382	69.8695				6.41078	2.34142	2.96704
		2.10934	3.72749	2.54727												0.704526	0.976341	0.616883		44.2467	32.6216	84.4603				4.42011	2.86209	2.95871
		2.37971	3.79394	2.89817												0.666737	0.824005	0.801609		51.6014	40.5694	92.7639				5.79722	2.80076	3.48826
		2.06043	3.654	2.57868												0.877803	0.84911	0.835956		63.1079	51.9573	20.1661				7.79714	3.27455	2.44677
		2.89789	4.2211	2.16122												0.797292	0.8507	0.726852		51.0083	43.7722	61.9217				8.51292	3.17935	4.18686
		3.80598	3.39621	2.94714												0.879564	0.516698	0.805949		120.759	138.909	125.979				4.42503	3.85152	7.54042
		2.22836	2.82351	3.29741												0.461083	0.887186	0.900077		43.0605	62.6335	76.987				3.0621	3.4411	7.62676
		2.95676	4.72258	2.72809												0.957144	0.674955	0.832702		40.8066	39.8577	46.7378				4.7304e-05	4.7304e-05	4.7304e-05
		2.59909	4.2211	3.9636												0.754581	0.518217	0.941293		30.9609	83.3926	17.9122				4.32015	2.62012	20.9875
		2.5637	3.66145	4.1638												0.897116	0.644069	0.966539		98.9324	34.7568	98.6951				2.68707	3.50028	12.1111
		1.54022	2.88576	2.50733												0.885838	0.91425	0.862695		44.3654	42.586	8.06643				2.46668	8.79303	4.61438
		2.88989	3.66489	1.94211												0.967115	0.868166	0.837163		41.9929	10.5575	63.5824				2.55781	10.2002	2.80165
		2.55367	3.62732	2.85222												0.863279	0.619501	0.641948		30.7236	33.452	49.1103				4.6837	2.21785	2.38373
		3.03863	4.34087	2.33652												0.992645	0.839805	0.96326		36.8921	36.6548	84.3416				4.05315	2.19798	2.08752
		2.56656	2.60188	2.60128												0.91382	0.811169	0.875437		35.9431	54.0925	12.2183				2.72676	1.83366	4.03373
		2.10832	3.51372	2.57005												0.75602	0.741312	0.78578		51.4828	80.3084	33.452				1.68215	1.6816	6.98058
		1.88013	4.03912	2.83642												0.967144	0.930196	0.849844		72.8351	36.1803	34.2823				1.64004	2.1773	10.5302
		2.22691	2.0036	3.80723												0.497533	0.763598	0.878807		25.2669	53.3808	2.37248				1.38548	2.63863	17.9417
		2.87712	3.11972	1.53849												0.90608	0.708813	0.778097		20.4033	64.1756	12.3369				1.57915	2.6135	10.0659
		2.2588	4.05344	3.36775												0.767884	0.608496	0.763851		29.0629	92.5267	3.55872				2.1054	5.3227	3.14096
		1.43493	3.51372	2.98405												0.815345	0.983468	0.681929		80.3084	62.9893	7.82918				2.73689	5.01301	2.90193
		2.63784	3.66155	3.4794												0.783314	0.781872	0.986046		36.7734	90.3915	14.2349				4.75533	7.38071	2.37889
		1.3744	3.81592	3.45458												0.9439	0.827252	0.710599		15.777	61.5658	52.3132				7.17769	3.50889	2.52428
		2.19847	3.18451	2.77893												0.922887	0.496824	0.615095		50.4152	62.5148	54.567				7.38738	2.1945	2.89698
		2.25914	3.14975	1.74175												0.893605	0.724997	0.878046		43.7722	133.689	77.3428				3.65761	2.46012	4.13677
		2.88363	3.87348	3.23642												0.742188	0.59716	0.958684		134.164	58.1257	19.2171				3.8855	2.05626	4.04377
		2.2108	3.60215	2.73538												0.902264	0.693702	0.932352		33.2147	53.2622	55.9905				4.11103	2.26817	3.10627
		2.27838	3.98502	3.3031												0.878777	0.809188	0.834668		29.7746	308.422	58.1257				3.73106	2.52332	5.0437
		2.16338	4.11156	3.37266												0.856241	0.848483	0.883413		114.116	14.7094	72.5979				6.59535	2.86429	5.86006
		2.67407	3.72962	3.44031												0.719878	0.961707	0.958549		47.9241	37.2479	3.55872				5.3756	3.80231	4.74712
		2.31258	3.28361	2.70343												0.901353	0.823575	0.822797		39.5018	82.4437	45.3144				3.13031	3.97794	5.48801
		1.85124	3.26449	3.14898												0.938379	0.29259	0.878119		84.223	33.6892	60.1423				2.57528	6.54529	4.51473
		1.84717	3.6863	4.38681												0.805329	0.627436	0.860642		49.5848	36.2989	71.0558				5.0087e-05	5.0087e-05	5.0087e-05
		2.60282	4.22024	3.46353												0.874185	0.79733	0.857657		52.1945	49.1103	43.0605				1.5906	3.8256	18.3402
		2.39875	4.20024	3.39683												0.477781	0.841854	0.898568		25.1483	46.1447	74.7331				1.3767	3.70418	16.7258
		2.24206	3.8657	2.84009												0.338885	0.716116	0.927501		74.7331	28.707	67.8529				1.52189	3.36664	7.29107
		1.84338	3.41381	2.36487												0.600404	0.792217	0.939324		66.3108	66.548	67.1412				2.13981	3.20658	4.97824
		1.74593	3.10416	3.6736												0.237946	0.76319	0.952791		52.0759	3.44009	21.9454				5.35755	5.47136	3.09989
		2.12371	3.93797	3.33238												0.425028	0.782698	0.805951		109.964	58.2444	35.2313				2.77996	3.68867	3.05179
		1.43137	3.06495	2.61546												0.703713	0.852904	0.652883		88.2562	76.3938	43.4164				1.53386	1.96544	5.77628
		3.09228	3.42592	2.95924												0.427312	0.605274	0.875816		26.809	80.5457	24.1993				1.52965	2.03557	11.8763
		2.66021	3.15374	2.83231												0.806892	0.845779	0.92014		43.4164	38.5528	57.2954				1.43951	2.82294	17.8994
		2.06336	3.17226	2.29823												0.753428	0.595719	0.853839		73.9027	49.9407	31.554				1.38718	2.15261	18.5118
		1.60488	3.44594	2.5223												0.639408	0.886942	0.855831		78.5291	81.7319	70.1068				1.95999	2.33771	10.4599
		1.57724	2.64065	4.46483												0.644358	0.810232	0.894837		17.4377	73.191	20.9964				2.93672	6.91474	2.57549
		1.66062	3.44961	2.60252												0.560933	0.660186	0.692035		24.911	74.2586	113.405				3.45757	6.34636	1.89865
		2.72428	2.74024	4.55439												0.834749	0.651704	0.973805		47.4496	98.9324	76.987				2.74531	7.82929	1.7516
		2.40417	3.51131	2.81089												0.750173	0.766104	0.985901		19.3357	110.558	39.2645				10.3174	3.66218	2.02547
		2.82769	3.79608	4.23775												0.92961	0.88387	0.780684		20.7592	45.433	70.4626				4.57852	2.79294	2.62494
		3.0112	3.99873	3.33502												0.917978	0.879089	0.927075		8.06643	57.5326	22.8944				3.04995	2.46031	3.19245
		2.64503	4.64754	4.64305												0.996753	0.64392	0.754051		9.84579	78.8849	17.4377				3.59747	2.47186	7.60988
		2.76143	2.30737	3.62036												0.965188	0.526547	0.997295		23.013	62.7521	52.669				3.57948	2.35458	8.3653
		2.95892	3.50294	3.59954												0.700069	0.791227	0.791109		64.4128	42.3488	37.3665				3.56063	2.83263	6.07588
		2.06043	4.06027	3.24857												0.874862	0.970253	0.957767		26.3345	54.3298	49.3476				7.08162	2.37651	5.02567
		1.52609	2.642	3.72302												0.768998	0.764167	0.978194		38.6714	5.81257	75.5635				4.14064	3.24208	2.05934
		2.62672	2.86566	3.62177												0.83357	0.843283	0.908249		28.1139	201.542	47.2123				3.09006	7.44044	1.69382
		2.75608	3.88398	4.15035												0.874773	0.963398	0.853473		110.083	43.0605	50.7711				2.26055	3.26311	4.24215
		2.61462	3.25489	3.25589												0.899871	0.808958	0.903808		42.2301	30.8422	39.739				5.287e-05	5.287e-05	5.287e-05
		2.3762	2.88876	2.68928												0.942206	0.909964	0.917428		21.7082	37.6038	25.3855				1.56057	4.65709	13.2063
		2.04518	3.37384	2.4359												0.85903	0.716288	0.713955		41.9929	63.2266	32.1471				1.35111	1.59739	23.8393
		1.78148	4.00355	3.25154												0.716777	0.778703	0.846274		40.3321	81.9692	16.1329				1.50225	2.54429	16.1674
		2.31763	3.83709	3.60325												0.631238	0.934542	0.81225		38.3155	30.9609	115.54				3.2539	2.84905	13.4976
		2.81326	3.86695	4.19303												0.935821	0.547592	0.876675		46.5006	51.0083	34.8754				5.00113	2.60118	13.0845
		2.40767	4.17586	3.05998												0.81393	0.568715	0.961087		24.4365	64.4128	56.8209				2.62905	2.05332	12.983
		2.81586	4.79181	2.30114												0.777874	0.818171	0.837771		47.331	123.725	53.9739				1.59054	2.07378	18.1777
		2.49129	3.24916	2.57868												0.932662	0.758046	0.861541		84.223	49.9407	41.0439				1.47351	2.20002	13.3217
		2.74659	2.2494	2.38196												0.993596	0.948369	0.928192		24.7924	46.8565	17.2005				1.6409	2.57101	12.877
		2.43258	3.33306	2.13529												0.931762	0.605847	0.743041		30.7236	70.6999	55.9905				2.07713	4.08109	6.97854
		2.1313	2.57556	2.77417												0.880051	0.771386	0.826494		43.0605	32.2657	53.0249				3.14275	3.94787	6.969
		1.68125	3.38433	3.33253												0.812795	0.725949	0.868055		25.5042	48.8731	74.9703				2.29872	2.16475	6.81812
		2.9382	2.52815	3.62554												0.979011	0.514687	0.930544		86.121	6.99881	26.4531				1.89087	2.98558	3.29025
		1.76255	3.37725	4.96523												0.993241	0.739991	0.867428		95.0178	30.1305	48.6358				3.16292	6.24858	2.41404
		2.07907	3.26359	2.13884												0.748696	0.729355	0.772198		48.5172	54.6856	67.0225				9.05726	3.69097	3.44347
		2.21713	2.90515	4.04489												0.635088	0.721823	0.814615		36.6548	79.7153	62.7521				3.23041	2.63782	5.57409
		2.44219	3.85229	3.55304												0.713105	0.599585	0.99116		40.8066	64.6501	43.6536				3.46744	2.81429	8.36663
		2.61698	3.8332	2.61546												0.842064	0.62261	0.876531		36.7734	97.9834	35.4686				3.2788	2.26178	6.68033
		2.95086	2.57104	2.40308												0.916148	0.51485	0.825478		53.618	2.37248	83.0368				3.61423	2.63919	6.83898
		2.39097	3.59809	2.40308												0.46637	0.926485	0.802285		54.3298	34.9941	18.5053				3.92527	2.69647	6.93481
		1.96061	3.04561	3.08076												0.915676	0.776819	0.800713		38.79	57.414	50.8897				7.57635	2.37303	2.39649
		2.32519	3.86429	3.17918												0.72609	0.901241	0.73288		55.1601	61.9217	27.4021				3.67357	3.87471	1.59383
		1.6217	3.54533	2.95924												0.991857	0.957348	0.757636		40.8066	42.9419	64.2942				3.45897	2.92001	1.08202
		2.63784	4.53028	2.40455												0.781226	0.581746	0.73278		68.6833	45.1957	49.4662				2.38838	2.53956	2.96548
		1.55815	3.69435	2.81605												0.871384	0.775556	0.820686		37.6038	45.6702	43.8909				5.5652e-05	5.5652e-05	5.5652e-05
		2.9925	3.65468	1.5285												0.46305	0.354524	0.82987		57.8885	46.0261	76.5125				2.25699	2.84402	6.35755
		1.4647	3.70757	2.24118												0.819897	0.822112	0.955157		51.1269	122.064	48.1613				3.2527	1.65521	6.09432
		1.80057	4.01001	3.54516												0.936692	0.684679	0.984477		85.8837	33.3333	39.0273				3.37521	1.79893	8.62755
		2.03802	2.65687	5.32115												0.798845	0.744329	0.908982		31.554	44.8399	27.6394				3.219	2.17232	9.58329
		1.96468	4.07695	2.73049												0.851954	0.686461	0.94193		53.7367	126.69	55.9905				4.31719	2.07481	9.72426
		3.60741	4.07695	2.39675												0.929454	0.819441	0.806571		37.3665	76.5125	13.1673				3.35846	1.69728	13.1572
		2.55096	4.58763	4.22154												0.866754	0.854369	0.928333		79.8339	56.7023	54.3298				1.80894	1.34101	13.8927
		1.31717	2.85042	3.49758												0.841462	0.890444	0.771713		36.5362	73.4282	21.3523				2.46703	2.06186	9.39882
		1.72397	3.02963	3.68104												0.967328	0.893605	0.802695		39.3832	51.3642	48.6358				3.76687	2.21318	4.7202
		1.46641	3.18689	3.22932												0.96026	0.74161	0.916852		107.592	110.558	35.7058				2.66447	3.87333	3.68099
		2.22662	4.05164	3.43308												0.887867	0.819811	0.801761		65.2432	114.235	52.1945				1.90102	2.09598	4.32934
		2.16748	2.76125	3.26316												0.64066	0.694448	0.947077		122.894	13.9976	7.94781				1.93458	1.53581	5.41586
		3.27048	2.04126	2.8724												0.884419	0.738315	0.824227		48.9917	39.739	105.457				2.04016	2.32884	4.99523
		2.65393	2.49204	3.55671												0.843461	0.850466	0.935579		45.9075	22.0641	25.5042				3.37905	2.93743	6.32046
		2.94939	3.78728	2.50981												0.919939	0.872999	0.771767		145.077	53.2622	71.8861				4.82606	6.82697	9.45371
		3.00279	3.26887	3.23695												0.942336	0.974551	0.767986		34.8754	54.4484	48.6358				3.41705	2.6403	6.51685
		2.11688	2.56325	3.1859												0.870125	0.6246	0.835454		43.7722	26.6904	72.9537				3.835	2.87617	2.45286
		3.95161	3.08347	2.94714												0.867776	0.624456	0.939728		72.4792	11.5065	34.4009				3.28208	3.4788	1.94846
		2.89995	3.0373	2.97028												0.678178	0.567182	0.787262		8.06643	52.4318	31.3167				3.48068	3.11903	2.38941
		1.99552	2.52212	3.07272												0.811491	0.923676	0.694035		75.089	47.8055	171.767				4.40077	2.3748	3.29241
		2.47349	2.58424	2.67687												0.981607	0.863856	0.908577		55.6346	65.8363	81.6133				8.63648	2.61281	3.50057
		3.04141	2.84532	2.91135												0.898655	0.579955	0.746732		33.6892	43.8909	72.7165				3.03253	3.9338	1.74873
		3.16383	3.55819	3.22222												0.749106	0.801989	0.670618		30.1305	47.9241	72.8351				2.96568	3.44162	1.51155
		2.15502	3.2498	2.73403												0.751986	0.752136	0.881022		34.0451	59.6679	74.3772				3.56364	3.30708	4.07972
		1.61761	4.38832	3.99462												0.32075	0.744862	0.8077		120.403	58.6002	112.574				5.8435e-05	5.8435e-05	5.8435e-05
		2.09814	3.21714	2.54727												0.620853	0.9733	0.953631		70.1068	29.5374	50.0593				3.70433	6.86982	3.06977
		3.19955	4.26922	2.46265												0.677591	0.572862	0.900399		22.1827	34.6382	52.5504				2.88697	2.18222	2.05762
		2.94583	3.00594	2.43342												0.883926	0.751476	0.870221		45.7888	44.6026	43.4164				2.9716	2.11893	4.1684
		3.4469	3.22401	4.19155												0.806668	0.901509	0.673266		41.3998	2.4911	133.571				2.46575	2.05718	8.73916
		2.85485	2.52518	3.24005												0.722472	0.41939	0.656545		72.242	27.6394	73.6655				2.66474	2.96271	5.83668
		2.59329	2.62096	3.97865												0.938491	0.932522	0.870394		61.8031	29.4187	66.1922				5.69817	1.584	5.40107
		2.30433	2.54909	3.6246												0.863446	0.723328	0.790807		46.9751	40.688	52.669				5.54197	1.24157	8.27217
		2.44455	3.43026	3.33238												0.773791	0.711985	0.881083		48.3986	81.0202	100.356				3.43034	2.23148	5.99333
		2.2926	3.41563	3.59755												0.807675	0.906643	0.955819		86.9514	60.1423	47.9241				1.97764	2.49193	2.59034
		2.12518	3.45885	2.61341												0.922022	0.810747	0.921518		45.5516	69.9881	52.3132				1.60108	2.61061	2.7981
		1.88013	2.02213	2.54195												0.974162	0.6296	0.639433		38.3155	6.28707	46.2633				2.25132	1.24572	2.95678
		2.64905	2.98496	2.71112												0.928861	0.617196	0.906961		39.8577	106.643	29.4187				2.05615	1.41398	4.0831
		2.10478	2.48969	2.53474												0.779589	0.509273	0.662791		39.1459	76.5125	40.5694				2.43613	1.93088	5.25331
		2.52345	3.47025	3.22838												0.496309	0.932565	0.587417		24.5552	60.4982	34.4009				4.17549	3.08517	7.51098
		2.01369	3.22856	2.73905												0.742391	0.86074	0.720471		48.3986	28.1139	36.5362				3.3821	6.22705	6.88103
		1.87604	3.35792	2.21282												0.881507	0.651983	0.804103		94.1874	43.6536	8.54093				3.55487	4.54383	1.42981
		2.70005	2.63957	2.94468												0.787711	0.815609	0.963409		42.2301	29.0629	16.3701				3.43647	3.65779	0.920654
		1.83259	3.2775	2.55606												0.893831	0.541596	0.576967		41.637	40.0949	15.4211				2.94934	3.77423	0.869325
		2.08982	3.42862	2.74214												0.761979	0.588305	0.515954		75.9193	17.4377	22.0641				3.75904	4.34804	1.07497
		2.44025	5.01498	2.42023												0.840377	0.43273	0.817983		46.1447	42.4674	21.2337				5.6399	3.55523	1.67696
		2.22225	2.47826	1.91343												0.934438	0.682678	0.624136		57.5326	36.7734	10.083				10.2329	4.54923	4.49902
		2.22646	3.4243	2.946												0.984038	0.667545	0.832289		79.0036	51.1269	10.3203				3.26166	2.70354	3.09234
		1.92704	3.86915	1.73732												0.882592	0.445814	0.71775		120.403	55.0415	14.828				2.75192	2.94774	3.1232
		1.7521	2.68573	2.78975												0.695006	0.656197	0.72792		53.3808	124.081	11.032				2.77065	3.1229	5.48433
		1.79776	4.62095	3.28393												0.847484	0.599249	0.667905		85.6465	78.5291	21.3523				6.1217e-05	6.1217e-05	6.1217e-05
		1.94868	3.02777	3.886												0.971767	0.917351	0.870638		46.0261	60.0237	2.84698				4.07891	1.74572	1.46576
		2.15427	2.88372	2.63771												0.922932	0.568529	0.62877		38.9087	54.0925	20.9964				3.51474	5.05099	1.47756
		2.05136	4.57019	3.69405												0.612537	0.897406	0.778406		94.1874	57.2954	17.0819				3.34494	2.49812	2.71844
		1.85456	4.72819	3.30014												0.857194	0.526187	0.612514		27.9953	64.2942	39.739				2.88737	2.53125	6.86781
		1.59396	4.38467	3.30419												0.931417	0.846308	0.556924		63.4638	46.1447	60.6168				2.2311	3.07247	0.432062
		2.48723	4.14922	4.25039												0.425242	0.699039	0.512333		42.586	66.4294	46.6192				5.82832	1.53839	1.26112
		2.38808	3.1059	3.25589												0.859363	0.877442	0.182557		73.4282	62.159	28.4698				3.86324	1.18332	3.00027
		3.02327	4.37137	2.94247												0.966923	0.664151	0.474854		97.5089	53.9739	38.0783				2.8932	2.10946	12.4469
		2.34798	2.01006	2.76339												0.932525	0.681977	0.822553		13.0486	60.1423	31.4353				2.24931	3.96001	1.75311
		1.84895	3.30386	3.40451												0.936881	0.7541	0.915101		21.5896	35.4686	63.4638				2.45904	1.83431	0.146645
		2.45275	4.18791	2.4916												0.867254	0.784452	0.794152		38.3155	82.9181	63.4638				2.32447	1.0952	1.264
		2.86885	2.89954	3.07272												0.715051	0.922688	0.829035		74.2586	32.1471	50.2966				2.21721	1.55417	1.17899
		2.50996	2.95971	2.33652												0.715513	0.995036	0.649632		33.9265	42.3488	53.1435				3.78182	2.13797	0.279406
		3.30884	4.3324	2.67109												0.713004	0.831231	0.966466		49.7034	35.1127	46.8565				6.44165	2.25208	4.00417
		2.71013	3.93103	2.16327												0.745563	0.577069	0.676872		54.4484	35.9431	47.331				3.21771	3.24007	4.84867
		2.10934	3.25905	4.0071												0.851686	0.937609	0.460585		33.8078	46.1447	149.822				3.4939	4.82892	2.79154
		2.87486	3.51179	2.92635												0.937463	0.413275	0.675495		115.184	46.382	56.2278				3.82245	8.49887	1.62994
		2.22466	4.40535	4.5143												0.876059	0.864878	0.646473		45.6702	42.2301	2.72835				4.25798	2.37031	1.31859
		2.95839	3.46178	4.2739												0.838081	0.767591	0.824879		90.2728	5.81257	39.9763				6.97363	1.88074	1.34718
		2.63353	2.98277	3.31123												0.804695	0.889335	0.817035		40.4508	31.7912	54.2112				13.5346	1.71021	1.6537
		2.87605	2.94805	2.91474												0.893973	0.799655	0.897662		36.0617	39.6204	65.0059				10.2308	3.03838	3.20457
		2.9394	2.85207	4.22288												0.524267	0.829377	0.898724		69.8695	49.9407	70.344				9.19751	4.85698	13.1502
		2.43926	2.36448	3.14477												0.934934	0.658368	0.817838		97.0344	69.395	61.21				6.48361	3.37238	8.2253
		2.3292	3.33035	3.31109												0.67302	0.795891	0.833173		59.7865	47.5682	66.0735				7.0498	3.20679	16.2638
		2.43489	4.97579	2.96142												0.67092	0.741214	0.723031		48.3986	55.1601	53.1435				6.4e-05	6.4e-05	6.4e-05
		2.33497	2.96358	2.332												0.635963	0.658949	0.778535		45.433	30.2491	33.8078				3.7219	1.92692	1.1638
		2.47914	2.52822	5.81275												0.828221	0.616914	0.742679		34.2823	25.0297	115.421				3.57398	2.25873	1.19109
		2.52552	3.76662	5.45006												0.862346	0.728851	0.730759		43.0605	75.9193	66.3108				3.54431	4.10821	3.54992
		2.44908	3.80481	4.99454												0.799933	0.78211	0.845286		39.3832	41.1625	59.1934				2.83659	3.38027	6.00359
		2.50347	2.67466	3.81429												0.964052	0.877653	0.619675		53.8553	35.8244	33.6892				3.26016	3.242	3.79915
		2.09237	3.73374	5.14888												0.801806	0.852511	0.699247		35.7058	44.8399	46.6192				4.05132	1.63842	4.5069
		2.64096	4.19728	5.53436												0.909736	0.68568	0.644198		66.6667	43.4164	54.0925				2.39309	1.94813	3.54988
		2.77448	2.77091	5.37113												0.703122	0.956448	0.610053		101.186	98.9324	41.5184				2.23817	2.73031	7.41591
		2.2926	2.50281	4.55672												0.818191	0.889028	0.575767		83.274	39.2645	65.5991				2.35363	3.74179	3.97386
		1.7799	3.55681	4.53972												0.946251	0.852167	0.658459		50.0593	51.2456	37.7224				1.92975	1.65198	2.50827
		2.08399	2.07696	4.80606												0.764554	0.896696	0.771312		78.0546	64.2942	49.9407				2.07311	1.36183	2.51257
		3.16976	4.01042	5.36281												0.856293	0.724976	0.807436		84.9348	51.8387	61.21				2.57994	1.87351	3.3729
		1.68523	2.60436	6.71941												0.852207	0.377307	0.65596		69.1578	47.6868	48.28				3.80704	2.74869	6.98555
		2.59297	2.48969	4.26523												0.879527	0.870949	0.922713		59.7865	84.4603	49.5848				10.0271	2.69827	11.1438
		2.02724	2.73994	6.67342												0.906895	0.817793	0.525667		28.9442	74.6145	39.739				4.84083	1.86613	4.78425
		2.10138	3.15171	6.67342												0.790487	0.672088	0.720618		105.931	41.5184	44.1281				4.15444	1.60082	3.35211
		2.31204	2.78099	3.88263												0.884185	0.781916	0.726718		39.1459	61.21	104.152				4.99677	2.55086	2.89058
		1.96972	3.05409	3.81429												0.651387	0.511477	0.597662		41.637	68.2088	124.911				10.4203	3.2968	2.85497
		2.59536	4.45691	5.59638												0.950851	0.713039	0.772477		39.9763	44.0095	90.5101				4.84735	1.49973	3.17005
		1.60415	3.47485	5.53608												0.75274	0.986073	0.658543		35.1127	47.2123	53.8553				2.53711	1.37454	4.34488
		2.60544	2.36066	5.03832												0.744011	0.884974	0.654802		38.6714	39.5018	64.0569				3.60778	1.43156	5.73208
		2.54463	3.74604	6.81297												0.923388	0.900732	0.768564		74.8517	30.9609	87.5445				6.76805	4.48813	18.7794
		2.70829	4.07133	4.92118												0.943245	0.973867	0.618549		37.6038	56.5836	66.1922				6.1371	2.45227	8.17763
		2.45196	2.60937	4.0635												0.727625	0.630528	0.521077		51.8387	36.1803	35.8244				4.4071	3.11753	7.67569
		2.95676	3.11191	4.71425												0.456777	0.678005	0.741416		31.554	74.4958	98.4579				2.85439	2.22663	1.61673
		1.46195	2.44574	8.42501												0.628775	0.856856	0.839297		105.457	30.8422	33.2147				3.69411	1.21426	4.62646
		2.52714	2.99977	7.91593												0.736426	0.776369	0.938829		54.2112	23.962	83.0368				2.33814	1.56143	3.85114
		1.90409	2.56929	3.66736												0.501876	0.68898	0.592284		100.356	10.9134	54.6856				2.65211	1.99481	2.88344
		2.04518	3.9393	5.93713												0.727213	0.923062	0.323796		45.0771	7.59193	55.1601				2.25254	1.30731	3.11548
		2.02412	2.50281	6.11457												0.805021	0.766544	0.91074		84.6975	6.52432	45.0771				2.1011	1.23691	2.9344
		2.89986	3.57863	6.80156												0.869393	0.604917	0.722824		44.1281	2.9656	91.8149				1.80859	1.76704	2.67732
		1.52628	2.74482	5.20082												0.704931	0.418452	0.744071		56.8209	9.01542	28.9442				1.76922	2.04056	2.95036
		2.37192	3.03576	3.48512												0.979706	0.63951	0.683509		111.507	25.6228	199.407				1.40041	2.28188	2.83644
		2.26297	2.74482	6.57867												0.852443	0.884208	0.453368		29.5374	32.503	429.3				1.45211	2.04264	4.73469
		1.57823	3.80481	6.67529												0.869119	0.490316	0.449245		6.52432	51.4828	388.731				1.17948	1.54855	1.82094
		2.0327	3.30725	5.81275												0.818825	0.980078	0.658516		48.5172	38.3155	18.7426				1.31767	1.58675	1.93336
		2.05027	3.11563	6.21423												0.800979	0.80015	0.639461		47.4496	55.2788	174.733				1.76769	1.43599	1.87587
		2.70353	3.21879	6.53892												0.997271	0.534898	0.822258		33.452	60.3796	20.0474				2.37272	1.31259	2.24446
		2.30458	2.73701	5.53436												0.859853	0.544025	0.722853		45.9075	16.6074	51.8387				0.943089	1.45924	3.31442
		1.66764	3.33162	5.8635												0.82952	0.62364	0.856568		64.5314	53.8553	82.0878				0.710606	1.70363	1.90473
		1.8037	4.04554	4.68997												0.862163	0.467646	0.888123		69.0391	88.3749	60.3796				0.779757	2.03533	1.09504
		2.70209	3.58824	6.00465												0.737402	0.6331	0.600296		68.3274	21.4709	65.5991				1.5262	2.05121	0.751343
		1.74978	2.72571	4.41514												0.872203	0.80994	0.75436		38.79	43.535	36.5362				1.84021	1.96626	1.51496
		1.89903	4.04554	8.51976												0.84121	0.651922	0.755291		18.8612	85.6465	5.33808				1.13644	1.17686	1.31291
		2.08477	3.00363	5.01906												0.892752	0.882006	0.910662		90.0356	54.6856	11.2693				0.893677	0.928044	2.84433
		2.14159	3.7167	5.6171												0.941838	0.476591	0.475532		2.84698	40.4508	2.84698				1.01285	0.773737	1.97611
		1.98699	3.44395	6.07534												0.916528	0.884447	0.721038		46.9751	103.915	8.4223				0.345661	1.19842	2.00987
		2.06336	3.52179	5.50659												0.975568	0.634935	0.697123		34.5196	78.5291	27.4021				0.343701	1.57073	2.32104
		2.03452	4.0226	3.88263												0.843144	0.638056	0.818865		27.0463	46.2633	29.656				2.04394	1.77119	8.32301
		3.37853	2.88042	6.11457												0.815554	0.719847	0.786149		81.0202	93.4757	42.3488				2.76147	1.23143	4.22603
		2.78714	3.5679	9.41391												0.9152	0.784257	0.626757		63.3452	80.6643	102.966				3.44985	1.29594	3.13592
		2.31361	4.96837	6.78773												0.576063	0.659232	0.552827		71.1744	83.5113	48.7544				2.68529	1.37134	2.84528
		1.63576	2.84	8.43016												0.822005	0.478804	0.656518		55.6346	52.3132	20.6406				2.42405	1.17153	2.6065
		2.75553	3.21108	6.23544												0.687748	0.614288	0.785946		37.9597	17.675	126.453				2.46313	1.23098	3.52034
		2.88172	4.44794	6.52411												0.80961	0.685166	0.939298		25.86	35.3499	40.688				2.92902	1.65284	3.62884
		2.70829	2.45475	7.15537												0.87021	0.511524	0.918513		22.1827	119.929	20.1661				2.20206	2.06555	5.13426
		2.21608	3.26963	4.0194												0.8465	0.842503	0.414967		39.9763	74.6145	24.5552				1.60977	1.87896	5.76085
		3.23533	3.17062	5.65952												0.814593	0.821081	0.773396		34.7568	58.8375	85.6465				1.25831	2.02486	2.3282
		3.17593	3.2494	6.92722												0.891704	0.865618	0.353601		41.5184	71.7675	75.2076				0.883386	1.47157	1.87341
		2.69971	3.68542	7.40823												0.959748	0.317098	0.764097		88.968	28.5884	12.3369				1.0472	1.71294	1.74187
		2.58704	2.77164	5.55275												0.829339	0.734092	0.654324		74.6145	54.6856	107.236				1.55891	1.62765	2.17331
		2.72843	3.26963	6.47056												0.35814	0.723182	0.954867		51.9573	5.69395	83.8671				4.56586	1.35783	2.29255
		2.18989	3.68664	8.48063												0.545251	0.748306	0.5475		33.9265	55.516	58.1257				2.39586	1.70273	3.42876
		2.53654	3.02632	4.49806												0.76991	0.74748	0.671439		28.4698	37.0107	142.705				1.08933	1.86548	1.2074
		1.46653	4.41559	4.30485												0.853104	0.9115	0.769258		32.8588	71.0558	158.719				1.00114	2.54662	1.05552
		3.04711	4.00397	5.76702												0.751549	0.501494	0.755788		73.7841	31.554	154.33				1.84512	1.56785	1.04174
		1.9822	4.3218	4.9301												0.952155	0.959668	0.879521		22.4199	60.0237	141.756				1.14919	1.4876	1.50919
		2.00575	4.06345	5.54884												0.511496	0.823847	0.927289		57.8885	4.62633	48.1613				0.81738	1.43119	1.41611
		2.3319	3.19015	4.72739												0.866899	0.614565	0.847918		91.5777	41.0439	20.0474				1.45491	1.09104	2.29436
		3.34805	3.29862	6.74255												0.868734	0.670721	0.695276		55.9905	39.739	64.1756				3.24996	0.831018	2.04534
		2.49308	3.49793	4.63899												0.362996	0.839334	0.799976		23.2503	25.9786	85.172				2.29804	1.20016	2.21897
		3.70155	2.63889	5.98494												0.687586	0.733885	0.789216		45.0771	141.044	140.688				3.01895	1.12289	2.2973
		1.68125	3.18317	3.2298												0.811324	0.946496	0.956189		108.897	61.0913	6.76157				1.8292	2.30381	4.39596
		2.38114	2.65175	6.89044												0.596128	0.577968	0.576902		37.841	55.516	123.488				2.88902	1.21067	4.6097
		3.20566	4.63405	5.20596												0.762938	0.720967	0.843102		66.0735	89.6797	144.247				4.00901	1.28128	4.06487
		2.15436	4.71489	4.87143												0.818765	0.74059	0.699922		50.1779	43.6536	38.3155				4.6725	1.29993	3.16134
		2.75244	4.47157	6.13649												0.988488	0.824896	0.405904		43.2977	187.544	50.7711				2.66169	2.19845	2.91455
		1.89511	3.62617	6.4294												0.708591	0.891559	0.931803		41.2811	120.522	45.5516				2.28798	1.48741	3.53546
		1.71361	4.99407	3.84545												0.627401	0.898325	0.859485		39.1459	30.2491	2.84698				2.59174	1.85402	3.81788
		2.26002	2.95971	4.5418												0.977802	0.407495	0.974104		73.6655	16.4887	41.1625				2.85481	4.97979	2.78892
		2.05027	3.04892	5.57046												0.800231	0.899607	0.502152		54.0925	23.2503	22.0641				4.6839	1.71634	2.49544
		2.08765	3.11785	6.21423												0.849245	0.664505	0.90432		53.8553	18.5053	27.2835				2.01994	1.98986	2.971
		2.02076	4.16325	4.57451												0.788977	0.505256	0.84249		52.0759	67.7343	13.1673				1.24341	1.62609	2.43374
		2.04111	3.04204	9.4979												0.959533	0.573518	0.900415		44.484	201.186	157.295				1.05535	1.26948	2.14128
		1.38587	3.40124	4.12237												0.877365	0.833142	0.555948		42.9419	22.4199	45.6702				1.62383	1.34029	2.44838
		1.48614	3.56723	4.62147												0.901733	0.937086	0.889782		61.5658	43.2977	199.644				2.47136	1.44317	2.68239
		3.24672	3.48106	4.62147												0.912884	0.86733	0.912352		52.669	40.4508	68.3274				1.638	1.62185	5.07091
		2.90839	2.30531	5.40795												0.968425	0.819801	0.802474		78.1732	16.3701	18.2681				2.27563	2.29683	1.96585
		3.42291	3.00594	4.72187												0.900062	0.636394	0.877307		95.7295	15.1839	205.219				2.84497	1.95487	1.50345
		2.5263	2.67961	5.07701												0.933367	0.535299	0.835599		44.2467	43.2977	63.4638				3.03688	1.45602	1.11776
		2.27215	3.25113	5.50254												0.672165	0.74206	0.823289		49.5848	97.9834	93.0012				2.11062	1.41756	1.53458
		2.38137	3.05071	8.21695												0.825617	0.876861	0.233711		9.60854	144.958	81.7319				1.15764	1.12859	1.60857
		2.40604	3.14003	8.80375												0.863674	0.660713	0.987716		65.2432	38.0783	2.37248				1.89019	1.5636	2.54154
		2.46462	3.65739	9.1528												0.937428	0.615409	0.619139		47.6868	43.535	94.4247				4.25616	1.49752	2.11933
		2.19025	2.99675	6.9099												0.850798	0.793969	0.944733		63.3452	22.0641	19.3357				2.11306	1.63914	1.79885
		3.33941	4.45438	3.84363												0.844003	0.679155	0.807392		65.4804	53.3808	134.757				2.32839	1.46092	1.7561
		2.03452	3.78993	7.34811												0.968149	0.684342	0.911578		35.1127	87.07	169.751				1.93668	3.13116	1.84309
		2.82713	3.23065	6.89044												0.690779	0.746411	0.936489		61.5658	105.457	182.325				2.23557	1.35338	13.9434
		2.5809	3.47356	6.32748												0.885184	0.467846	0.78514		35.1127	74.4958	51.9573				3.27088	1.31313	11.9251
		1.90951	2.88636	4.10934												0.83165	0.937382	0.802444		61.0913	69.6323	38.4342				2.37847	1.50227	3.99989
		2.6877	2.16358	7.26829												0.468559	0.644363	0.734488		30.9609	62.3962	110.439				1.52425	2.49233	3.4092
		2.26367	3.42242	7.94838												0.600729	0.389103	0.823863		52.5504	77.5801	411.032				1.5929	2.0228	4.10368
		2.07706	3.81882	4.49806												0.936109	0.634446	0.738957		38.3155	176.631	68.3274				1.60543	2.72227	1.5796
		2.34916	2.95741	6.39589												0.820736	0.675587	0.912902		51.0083	70.5813	120.996				1.55782	2.59926	1.35198
		2.45196	3.63747	3.68733												0.834979	0.5446	0.855661		50.8897	112.574	120.047				2.04023	1.79652	1.60799
		2.71444	2.56103	4.77474												0.958052	0.750189	0.801348		44.9585	59.0747	133.333				2.81711	2.27874	1.77989
		2.35507	2.48958	5.54785												0.890394	0.402034	0.865983		13.0486	82.325	82.5623				3.38459	1.54189	2.33895
		2.51772	3.4944	5.98494												0.810643	0.488321	0.808139		34.0451	92.7639	176.157				4.72917	1.51578	2.40955
		2.28605	2.94542	4.72739												0.836822	0.546215	0.905108		29.7746	84.1044	31.9098				4.51297	1.46849	2.74965
		2.36222	2.28502	4.29737												0.738621	0.774465	0.709623		28.8256	113.76	98.6951				2.02083	1.44728	2.71097
		1.22782	3.58824	4.92684												0.826417	0.899765	0.816788		33.9265	98.3393	70.2254				1.95208	1.60723	1.79407
		2.19611	2.78099	2.71272												0.846621	0.6138	0.686765		2.84698	204.626	30.605				2.09418	2.59372	1.67793
		2.5258	2.53398	4.25783												0.993984	0.655993	0.707294		21.5896	59.9051	105.219				1.58113	1.52832	1.75301
		2.59942	3.14855	2.47314												0.829964	0.527666	0.806244		13.1673	72.4792	123.25				1.70966	1.34924	1.48641
		1.98722	4.41328	3.50173												0.689023	0.851513	0.934823		55.1601	120.522	28.8256				2.50768	1.30926	1.70465
		2.77635	3.21108	4.60437												0.992986	0.795291	0.873921		75.6821	74.6145	9.25267				3.75529	1.08164	2.6924
		2.18111	2.58902	4.75858												0.848678	0.816779	0.787024		63.3452	86.0024	28.1139				4.27871	1.26368	2.52735
		1.89072	3.14732	2.3894												0.944704	0.486542	0.638088		31.0795	34.0451	96.9158				5.70679	2.10967	2.51749
		3.03587	4.04643	2.35009												0.854128	0.862354	0.783303		25.5042	92.7639	21.9454				8.23621	3.7137	1.89816
		2.68309	3.04097	2.75882												0.917719	0.840095	0.807338		53.3808	74.6145	56.2278				3.94894	1.85037	1.56317
		3.02204	2.56929	5.12293												0.858345	0.794538	0.872276		28.9442	78.2918	82.0878				2.23807	1.55108	9.54581
		2.66315	2.86724	3.26652												0.337982	0.594133	0.91354		28.2325	58.4816	29.0629				2.16482	2.33239	8.66868
		2.62646	3.62169	3.9173												0.80069	0.798525	0.972326		91.9336	60.9727	69.395				2.92798	1.98103	20.7926
		1.98609	2.82423	3.12146												0.906601	0.74685	0.858656		102.847	42.2301	59.6679				2.53131	1.96083	3.85504
		3.04845	3.47485	5.02986												0.981272	0.716132	0.817653		36.0617	190.154	61.21				1.42773	5.22581	4.27629
		1.51624	2.78271	3.30904												0.917917	0.960844	0.863791		134.52	21.2337	87.4259				1.00844	3.7607	2.18391
		2.35505	3.49793	4.23362												0.912609	0.789564	0.773111		37.841	103.203	73.5469				1.17963	2.75828	1.27733
		2.30678	3.52512	4.26458												0.886351	0.956052	0.947427		50.6524	103.915	51.9573				1.18979	4.01724	1.09256
		1.89932	2.5193	3.41071												0.580486	0.822648	0.954176		45.7888	55.0415	63.4638				1.67548	1.92104	1.29704
		2.99758	2.09095	4.38022												0.949202	0.433247	0.41015		91.5777	37.4852	64.5314				2.02599	2.07998	1.40426
		1.82709	3.00258	5.2837												0.832897	0.627801	0.516175		109.964	70.2254	25.9786				2.95736	1.42065	2.02092
		2.61262	2.877	3.06572												0.900075	0.677531	0.570483		43.8909	51.3642	78.0546				8.44751	1.51964	3.30774
		2.72438	3.12154	2.44048												0.866557	0.738213	0.689925		56.2278	38.3155	43.4164				2.71042	1.51467	4.0714
		2.63724	2.15775	4.5131												0.747843	0.713155	0.841121		38.79	45.7888	60.3796				2.26866	1.5248	2.11724
		2.75172	2.88636	4.1068												0.819986	0.659487	0.791963		16.0142	56.2278	40.3321				1.88575	2.62325	1.18843
		2.08765	3.36513	4.17715												0.979502	0.990631	0.891753		89.0866	81.8505	102.491				1.84521	2.00299	1.31534
		1.40525	3.54326	3.58847												0.790869	0.460161	0.89994		93.2384	55.8719	48.0427				2.02943	1.65471	1.43504
		1.35128	3.42081	2.52274												0.636981	0.851339	0.973209		50.5338	51.8387	36.2989				1.61434	1.29172	1.24935
		1.46281	3.12641	2.56381												0.459567	0.890874	0.972967		55.8719	109.371	35.4686				1.78456	1.27544	1.63143
		1.85389	3.0382	2.87785												0.509003	0.858109	0.623082		42.2301	30.8422	69.7509				1.79971	1.07141	1.73438
		2.55096	3.0467	4.23363												0.72183	0.651638	0.474893		45.1957	77.9359	60.6168				3.15256	1.47325	2.92586
		1.8256	2.91979	4.56639												0.859721	0.858489	0.98374		44.0095	39.0273	32.2657				4.88967	2.22354	5.29086
		2.15512	3.25762	4.31477												0.604651	0.940116	0.784473		40.0949	74.14	33.3333				4.14043	2.66145	2.74695
		1.90066	4.39617	4.07024												0.852733	0.830415	0.916482		88.8493	53.8553	44.484				5.25022	1.58773	3.4042
		1.74743	3.42565	2.42365												0.907927	0.882228	0.949944		62.6335	43.1791	66.9039				2.28839	1.63055	8.57631
		3.2087	4.49994	3.25549												0.944755	0.892067	0.595015		37.6038	22.8944	49.1103				2.14064	1.80236	10.8947
		1.89715	2.77974	3.53939												0.823797	0.823605	0.712474		90.866	7.82918	45.3144				2.67147	1.39578	8.85554
		1.70789	4.40358	2.52471												0.896591	0.757452	0.52582		37.4852	3.20285	179.834				2.11453	1.63228	3.77801
		2.45275	3.57957	3.35964												0.909044	0.670482	0.642393		86.0024	23.2503	42.4674				1.33125	2.79994	6.27278
		2.35803	3.4945	2.5019												0.906475	0.809202	0.939193		27.2835	37.0107	34.2823				1.29373	1.64648	1.71753
		3.09909	2.58902	2.7742												0.862366	0.692999	0.736778		34.6382	25.7414	64.4128				1.57344	1.52323	1.40903
		2.93306	3.15437	4.58566												0.788649	0.796637	0.76234		30.1305	25.0297	65.4804				1.61878	2.73779	1.31418
		3.41625	4.33993	4.59532												0.894303	0.803306	0.757607		103.559	51.6014	67.6157				1.87184	2.55274	1.3669
		2.06483	2.31018	3.30016												0.69752	0.840802	0.615263		31.0795	100.474	56.5836				1.95443	2.21012	1.47791
		2.52334	3.5231	3.05425												0.664462	0.628738	0.893382		48.3986	51.8387	45.6702				1.58435	1.78155	1.83251
		2.80074	3.83128	3.89118												0.842212	0.869579	0.642943		68.8019	82.9181	42.4674				2.12083	1.56974	2.21584
		2.75023	4.82097	3.39456												0.953784	0.789395	0.41553		34.8754	23.8434	53.1435				4.06465	1.69461	3.34117
		1.52609	3.91086	2.91692												0.894395	0.821341	0.434829		65.3618	221.352	108.541				1.8754	2.0105	2.13415
		2.66069	2.62463	3.87846												0.977666	0.785561	0.300928		112.574	13.5231	40.688				2.00974	5.67882	1.29199
		2.57221	2.05802	5.37296												0.753479	0.700979	0.516182		114.828	9.25267	86.4769				1.9205	2.02412	1.20992
		3.78657	3.46715	4.20779												0.925852	0.228962	0.511035		51.6014	177.343	40.3321				2.01522	1.43637	1.15303
		2.31763	5.16233	2.39593												0.864852	0.769077	0.627247		64.5314	168.09	47.8055				2.27815	1.27553	1.37548
		2.53203	4.09809	3.40417												0.925648	0.600589	0.63256		46.1447	233.808	52.1945				2.31188	1.30676	1.33452
		2.36553	4.47764	4.65066												0.658326	0.841755	0.847557		82.9181	118.387	65.5991				3.68778	1.5648	1.6716
		2.17313	4.70293	3.82237												0.872535	0.922887	0.647221		59.9051	209.371	46.9751				6.76347	1.51562	2.9265
		2.65249	2.63889	3.89675												0.736114	0.706422	0.767475		183.63	62.5148	55.8719				2.537	1.68655	2.0295
		3.08478	3.17515	3.46304												0.858072	0.926028	0.690404		42.2301	63.5824	39.6204				2.09779	1.96443	1.52251
		2.66941	4.09185	3.74593												0.875159	0.830694	0.586061		44.484	96.5599	45.7888				2.0707	1.30503	1.70447
		2.16338	4.33856	2.65163												0.905894	0.634542	0.678018		53.7367	108.185	27.5208				2.55365	2.27529	8.43024
		3.0844	3.04892	3.28253												0.928508	0.878243	0.981465		40.3321	66.548	37.3665				2.50887	1.67671	11.9066
		1.78116	3.39182	5.02434												0.745374	0.691509	0.549396		65.7177	79.3594	56.7023				3.73154	1.36484	7.99942
		2.83884	3.25905	3.39629												0.883798	0.793707	0.888439		70.9371	73.0724	67.6157				3.01383	1.50853	2.63812
		1.81035	2.91424	2.78218												0.408753	0.656884	0.576115		60.7355	69.395	44.2467				1.81088	2.21492	2.68676
		2.10584	4.0264	4.77996												0.897764	0.957589	0.699107		130.486	71.1744	69.6323				1.55699	1.12904	1.98925
		2.09682	2.83914	4.80083												0.80973	0.831616	0.816229		55.2788	210.202	25.6228				2.12917	1.32531	1.80526
		2.52582	3.6864	3.63822												0.804012	0.766204	0.845109		108.897	43.8909	36.4176				1.55681	1.63784	1.4978
		1.90268	2.21555	2.83047												0.904111	0.833068	0.877541		62.5148	69.395	25.0297				1.53886	5.34475	1.39531
		2.61188	2.43061	3.17161												0.867497	0.649496	0.599062		54.4484	41.3998	35.3499				1.25292	2.85425	1.49659
		1.92478	1.81888	3.04201												0.887326	0.92705	0.925742		6.99881	35.3499	17.5563				1.06006	4.44287	2.01524
		1.69504	3.34221	1.86932												0.730754	0.676387	0.548463		81.0202	28.1139	40.2135				1.15726	2.05674	2.58561
		2.33687	2.79157	3.95703												0.883972	0.804982	0.751247		254.567	105.338	41.2811				1.46034	2.71589	4.85567
		1.50324	4.54707	4.48608												0.735799	0.951367	0.801018		72.7165	42.3488	20.0474				3.14891	3.50578	2.3827
		1.52049	3.12027	2.60575												0.91155	0.640527	0.824282		171.886	106.05	58.0071				3.01631	5.38823	2.47589
		1.49709	3.39325	2.9112												0.916279	0.934328	0.760303		69.1578	125.623	55.1601				2.16332	1.73921	1.75227
		2.55002	3.92426	3.93599												0.908761	0.699393	0.8602		25.1483	45.5516	19.8102				3.03597	1.52723	1.8018
		2.87468	3.47343	3.69415												0.880316	0.791026	0.765251		94.5433	54.0925	34.5196				3.3738	1.93426	1.54641
		2.51694	4.37669	4.03091												0.747186	0.664699	0.795942		51.6014	49.8221	14.5907				3.85967	2.62037	1.73434
		1.91802	2.877	4.21123												0.774373	0.629109	0.839013		112.574	85.8837	8.18505				6.53443	1.24119	2.06726
		2.93721	2.9006	3.01157												0.880268	0.760195	0.929252		122.064	255.397	11.8624				2.50564	1.24494	2.07791
		1.98609	5.0379	4.31376												0.94809	0.910342	0.897215		38.0783	73.6655	16.4887				1.64931	1.22151	1.53643
		2.50852	2.77352	2.36319												0.804093	0.890635	0.961748		193.95	57.6512	5.33808				1.79591	1.29601	1.27474
		3.04869	3.49731	2.18498												0.695873	0.795536	0.808294		13.9976	85.6465	30.605				1.52918	1.31389	1.06988
		2.33687	2.71477	2.77478												0.909086	0.852545	0.861175		80.3084	42.9419	13.6418				2.80956	2.38849	9.07282
		1.86045	3.15118	3.09097												0.812033	0.863166	0.875792		45.433	98.102	58.1257				2.60744	1.93951	13.0481
		1.89975	2.67836	2.72809												0.903492	0.807051	0.52034		88.8493	39.3832	55.6346				1.92021	1.63325	7.94043
		2.205	3.24965	2.71973												0.992031	0.903151	0.712918		53.8553	56.2278	44.3654				2.43208	1.41238	2.65625
		1.53271	3.25762	2.3182												0.773815	0.832783	0.619011		44.0095	106.999	69.395				5.29646	1.69916	3.59975
		1.37247	3.26812	3.67695												0.888533	0.74062	0.733261		22.3013	68.3274	42.2301				2.70682	1.17403	3.31386
		3.28806	3.82138	2.41461												0.772245	0.764511	0.708197		39.8577	46.9751	95.9668				1.87107	1.09229	2.31753
		2.31121	2.92555	4.21787												0.827217	0.875934	0.798809		39.0273	146.856	69.6323				1.27536	1.33924	2.07757
		2.8881	3.31066	3.71874												0.935449	0.610027	0.319388		50.4152	48.8731	22.1827				1.05423	2.90463	2.42544
		3.10414	2.86169	3.88942												0.969529	0.810231	0.516448		37.6038	41.1625	26.5718				0.843276	5.47797	3.45151
		2.58435	3.01028	2.85878												0.835976	0.627374	0.846661		44.9585	52.4318	48.8731				0.749903	3.25484	4.09366
		2.77471	1.99193	3.82872												0.630167	0.348462	0.950896		45.433	34.6382	67.1412				0.763683	2.48384	8.22524
		3.04141	3.41782	2.91629												0.731707	0.601725	0.490932		100.83	44.6026	69.5136				0.819022	2.57105	3.94679
		2.89425	2.79162	3.26209												0.939185	0.623505	0.844134		29.1815	102.254	164.057				1.16862	2.44194	2.96784
		2.61489	3.36119	2.2178												0.842893	0.936793	0.324204		90.0356	48.3986	163.345				4.21473	3.63041	2.46952
		1.95536	2.98645	3.60067												0.795412	0.81383	0.803033		37.2479	72.0047	212.693				3.98038	3.1164	2.41853
		1.58679	2.71299	3.93625												0.994119	0.711367	0.341726		34.2823	37.3665	25.7414				5.00826	1.58758	1.94283
		2.07136	3.08179	4.36469												0.748568	0.689806	0.378951		56.3464	25.7414	3.79597				4.92858	1.05627	1.7348
		2.19611	3.74977	3.70578												0.789555	0.714127	0.674528		51.1269	102.254	63.1079				7.72252	1.15277	2.1054
		1.94838	2.91979	4.12583												0.925599	0.545778	0.414431		35.4686	38.3155	39.6204				1.92805	0.96078	2.52714
		3.48125	3.47701	3.82405												0.96038	0.855603	0.609681		55.6346	63.1079	120.878				1.51924	0.926212	2.05136
		3.26595	4.27879	4.30236												0.709319	0.616357	0.633773		28.8256	37.9597	93.8316				1.54849	0.917328	1.54385
		2.07905	3.65492	4.07564												0.867583	0.747928	0.516599		29.5374	53.4994	50.2966				1.28777	1.05817	1.3983
		2.02412	3.28593	3.93825												0.885547	0.729948	0.640135		44.7212	44.7212	148.992				1.25734	1.39417	1.51519
		2.68309	2.52169	4.59459												0.834424	0.587902	0.581484		74.2586	36.4176	134.52				4.44109	2.5192	8.79791
		2.58245	4.86391	4.76181												0.963119	0.968383	0.709836		41.637	26.3345	199.407				1.70231	2.08672	17.5262
		3.48054	3.91086	2.57867												0.881291	0.895522	0.55563		36.6548	24.5552	214.116				1.7805	2.02773	4.63954
		2.10478	2.51351	4.39487												0.709052	0.779177	0.656283		36.4176	14.7094	26.809				2.25201	1.60158	2.61012
		3.08489	2.82767	3.21147												0.890768	0.753366	0.725551		42.1115	8.06643	150.059				1.8765	1.89873	2.86276
		3.04564	5.01843	3.57724												0.905796	0.933306	0.443277		121.234	4.03321	168.802				1.66206	1.40009	2.43721
[truncated: 7,727 more rows]

## Sheet: Fig 3
	Fig 3b	F-actin intensity				pMLC2 intensty				Cell area				Cell circularity				Cell solidty				Nucleus area					Fig 3d	hNPC Atomic force microscopy					Fig 3e	hNPC Vinculin-based FRET tension sensor
		WT	PB2 KO	PB2 OE		WT	PB2 KO	PB2 OE		WT	PB2 KO	PB2 OE		WT	PB2 KO	PB2 OE		WT	PB2 KO	PB2 OE		WT	PB2 KO	PB2 OE				WT	PB2 KO	PB2 OE				WT	PB2 KO	PB2 OE
		0.366588	0.22566	0.212092		0.33973	0.253845	0.270962		68.446	45.433	590.391		0.764605	0.684252	0.569321		0.955298	0.938725	0.837879		36.4176	8.4223	6.28707				3.55375	2.85157	2.73252				0.2	0.819231	0.275634
		0.414082	0.161035	0.478243		0.277629	0.149561	0.359472		264.176	120.285	126.216		0.700557	0.64722	0.610989		0.90898	0.922657	0.910959		47.0937	30.3677	12.2183				2.48428	14.1012	1.95574				0.446667	0.635447	0.596114
		0.209005	0.191554	0.309342		0.133309	0.163044	0.298567		233.333	81.376	250.534		0.802884	0.566885	0.626761		0.926519	0.832524	0.79608		45.1957	13.1673	36.4176				2.95005	3.86626	2.96133				0.333333	1	0.666667
		0.23017	0.0243049	0.227027		0.236376	0.0320543	0.23913		173.784	533.215	604.626		0.663249	0.817872	0.783137		0.896573	0.939787	0.930789		19.9288	37.2479	7.11744				6.96981	4.80424	3.32321				0.25	1	0.618812
		0.224002	0.148632	0.514922		0.183676	0.105813	0.424159		235.943	236.655	366.429		0.571593	0.337789	0.518757		0.904502	0.587975	0.878805		49.9407	36.6548	51.9573				17.5738	15.5799	3.31427				0.333333	0.986667	0.9074
		0.363037	0.116731	0.303612		0.27615	0.207437	0.470542		147.212	160.261	126.69		0.755505	0.616104	0.76659		0.921307	0.848618	0.89		39.739	26.9276	11.8624				7.9089	7.12117	6.56113				0.948617	1	0.579016
		0.263992	0.159992	0.212877		0.158115	0.123706	0.189924		322.301	221.59	103.796		0.821085	0.240264	0.917361		0.942748	0.48194	0.966851		6.04982	35.2313	6.16845				4.71265	3.63666	12.1741				0.525714	0.854701	0.450248
		0.20599	0.134541	0.568818		0.159244	0.0889321	0.561472		196.916	95.1364	71.0558		0.701914	0.867351	0.907024		0.886752	0.923963	0.966129		64.4128	21.5896	55.8719				2.76624	2.2873	11.3933				0.577367	1	0.418
		0.554827	0.407588	0.374578		0.502238	0.267137	0.540969		189.442	129.893	163.82		0.510887	0.682423	0.711136		0.741411	0.925613	0.916999		37.0107	8.4223	21.2337				1.3801	1.81354	8.07455				0.494118	0.996667	0.33557
		0.220492	0.103053	0.266592		0.132036	0.0919704	0.29533		120.403	116.489	341.4		0.948074	0.691046	0.601396		0.970363	0.888688	0.88745		48.6358	15.5397	36.892				1.29305	1.13688	19.2051				0.639269	0.683995	0.437637
		0.187872	0.194242	0.396532		0.194021	0.0845023	0.608119		330.961	52.9063	173.428		0.707821	0.886568	0.780944		0.895666	0.948936	0.932993		58.2444	7.47331	94.306				1.2993	2.50031	14.4673				0.555556	0.859107	0.3875
		0.466172	0.0719411	0.583372		0.524888	0.0665725	0.847346		181.613	215.777	185.528		0.866716	0.794481	0.738159		0.945062	0.91453	0.909831		13.9976	10.4389	39.5018				1.25424	5.56578	8.04697				0.749222	0.773395	0.525
		0.467694	0.0418118	0.679161		0.471706	0.0536439	0.787759		220.047	321.59	153.025		0.722294	0.887211	0.573338		0.889262	0.964425	0.857143		46.0261	30.1305	26.3345				1.08251	11.9823	2.38251				0.362	0.75	0.815217
		0.187284	0.0483636	0.309402		0.137916	0.0575966	0.225721		213.049	429.419	142.467		0.662132	0.674998	0.636224		0.857689	0.915066	0.96234		12.5741	9.96441	6.76157				1.27909	18.823	1.73537				0.339444	0.63839	0.479459
		0.287289	0.087171	0.253796		0.274148	0.0924133	0.249298		231.079	126.216	489.205		0.791336	0.574233	0.59966		0.903106	0.857373	0.871882		54.567	36.4176	15.4211				7.865	19.9311	1.31326				0.389074	0.595238	0.5
		0.55795	0.136688	0.203604		0.563065	0.144823	0.169538		162.278	190.985	176.868		0.617924	0.663518	0.7112		0.771139	0.855473	0.906383		14.1163	25.6228	26.3345				15.8817	11.7919	1.10528				0.428571	0.71	1
		0.402545	0.160154	0.548067		0.352926	0.415947	0.660158		246.738	261.21	338.909		0.842743	0.672344	0.565639		0.958967	0.856476	0.87638		25.2669	10.4389	15.777				18.1387	6.0305	1.17784				0.398565	0.730159	0.5
		0.204059	0.0582142	0.603521		0.209828	0.0754947	0.668295		196.204	160.261	252.906		0.901005	0.609887	0.769298		0.968951	0.886483	0.955197		70.344	13.4045	27.8766				15.8792	2.69845	1.08702				0.3056	0.472	0.406692
		0.458218	0.04549	0.306721		0.432117	0.0524253	0.322741		312.1	379.122	448.636		0.919203	0.8339	0.712763		0.96515	0.962071	0.92154		66.9039	7.11744	67.497				5.07115	1.27716	1.52397				0.333333	0.75	0.543333
		0.343235	0.109752	0.154848		0.284491	0.132489	0.1646		389.324	324.674	244.128		0.838237	0.806114	0.823715		0.956572	0.957998	0.94447		36.6548	11.3879	36.2989				5.05897	1.02429	4.27666				0.333333	1	0.807479
		0.499574	0.0575088	0.26084		0.465382	0.0853115	0.317779		147.331	213.998	319.217		0.803905	0.848009	0.776589		0.919319	0.949974	0.915929		64.8873	32.7402	20.6406				9.52454	1.22439	21.9935				0.96	0.75	0.674428
		0.542797	0.109477	0.537805		0.578428	0.118393	0.711278		344.128	253.737	335.943		0.903076	0.559034	0.601442		0.970884	0.805953	0.897338		67.3784	8.4223	29.1815				19.7169	3.53267	2.00912				0.333333	0.452703	0.661
		0.175875	0.191624	0.055962		0.180914	0.575158	0.0380701		256.584	341.993	109.134		0.682342	0.739461	0.798215		0.865546	0.926116	0.938776		59.5492	29.8932	34.6382				15.6878	7.99236	1.62925				0.254518	0.553333	0.759006
		0.303799	0.1278	0.745735		0.245483	0.173545	0.732203		105.338	327.402	379.834		0.880801	0.647638	0.68238		0.96	0.884332	0.875821		50.8897	12.2183	41.5184				12.6225	9.22969	1.5279				0.264621	0.666667	0.544366
		0.192858	0.148386	0.122759		0.124963	0.255941	0.136483		90.1542	165.243	162.633		0.886415	0.784249	0.933351		0.944099	0.948264	0.971651		36.2989	11.6251	34.6382				6.12769	2.93559	1.48229				0.299922	0.884956	0.75
		0.564176	0.139175	0.54843		0.436632	0.182873	0.574442		303.203	612.574	412.337		0.699036	0.456642	0.703674		0.885348	0.665721	0.897727		46.9751	9.84579	12.3369				3.33788	2.53174	1.81216				0.323699	0.69575	0.922144
		0.280376	0.0662183	0.576234		0.274769	0.080885	0.836585		315.658	132.859	434.52		0.589679	0.644008	0.554952		0.838374	0.924855	0.84949		37.9597	6.04982	147.212				1.78557	4.96336	8.76081				0.226347	0.819672	0.678947
		0.663185	0.0776931	0.229588		0.579526	0.0915389	0.203538		170.463	174.733	241.756		0.747466	0.833445	0.757509		0.914122	0.961488	0.909415		34.0451	9.13405	30.1305				1.14447	12.9881	1.59411				0.739831	1	0.993333
		0.488487	0.080587	0.14614		0.456938	0.124187	0.17789		365.955	98.3393	164.531		0.776753	0.676481	0.949197		0.915974	0.900109	0.972651		10.4389	8.8968	40.5694				1.17176	15.7512	20.0828				0.907143	0.666667	0.951797
		0.461075	0.116084	0.346618		0.376963	0.0894394	0.422416		369.988	30.3677	111.151		0.650567	0.60094	0.592057		0.849632	0.0625	0.841869		40.688	20.4033	37.4852				1.36581	7.4813	15.3159				0.801603	0.846507	0.677258
		0.536984	0.0879663	0.416378		0.338791	0.112713	0.320266		60.7355	250.297	65.8363		0.794972	0.496207	0.893146		0.925859	0.747167	0.947099		42.3488	14.1163	9.13405				1.3685	4.00177	16.7828				0.704225	0.730403	0.579545
		0.189247	0.145071	0.506928		0.180332	0.291725	0.755537		178.173	256.346	238.197		0.930977	0.718826	0.698314		0.964676	0.895937	0.898032		53.3808	39.5018	42.8233				1.23169	2.41805	8.87332				0.909091	0.842697	0.66
		0.37937	0.0989742	0.153738		0.4421	0.0572952	0.0938242		285.053	19.3357	124.318		0.725255	0.975422	0.82783		0.922457	0.158869	0.920914		54.4484	10.5575	32.6216				1.25101	2.17985	2.48429				0.838323	1	0.795545
		0.40656	0.104232	0.141917		0.456116	0.133869	0.196824		247.212	100.237	141.874		0.636679	0.861518	0.787434		0.870873	0.953725	0.946203		49.5848	10.6762	8.4223				3.15501	3.21956	2.05276				0.902513	1	0.609483
		0.25643	0.165178	0.711699		0.202727	0.204533	1.31239		279.122	156.821	70.5813		0.818009	0.680397	0.520745		0.938572	0.870309	0.854885		54.0925	15.5397	32.1471				18.4393	6.86503	1.63572				0.780826	0.439947	0.566102
		0.392099	0.117219	0.751705		0.412909	0.149737	0.920325		296.441	125.148	42.4674		0.72831	0.936089	0.902933		0.87993	0.971455	0.96496		17.675	14.7094	8.18505				19.9746	13.6696	1.89678				0.777778	0.747475	0.980335
		0.425203	0.186302	0.223094		0.368562	0.273824	0.335269		252.313	248.399	274.852		0.864208	0.722872	0.518772		0.93618	0.92984	0.80173		45.0771	17.4377	38.9087				12.6834	11.838	2.10347				0.722857	0.767025	0.755294
		0.739621	0.0709148	0.203695		0.601448	0.0623922	0.259799		73.9027	184.46	116.133		0.893396	0.833139	0.979381		0.942511	0.935057	0.981946		8.8968	6.16845	49.2289				6.55111	6.50038	4.32081				0.833333	0.610218	0.543478
		0.379819	0.0709578	0.295791		0.36373	0.114167	0.355546		297.746	145.67	731.91		0.732984	0.828822	0.664154		0.898997	0.951201	0.847295		58.9561	20.7592	25.6228				5.03016	2.65267	9.07751				0.88968	1	0.665336
		0.381391	0.182509	0.257494		0.321709	0.17119	0.27819		324.911	186.714	355.279		0.644357	0.816656	0.618439		0.78911	0.925882	0.887407		67.7343	9.48992	38.4342				2.52212	1.13482	11.0641				0.791513	0.961538	0.755368
		0.437253	0.0283366	0.428805		0.332502	0.103676	0.415365		137.367	13.4045	567.616		0.794696	0.298959	0.826653		0.959403	0.965812	0.935484		48.8731	52.7877	28.8256				1.29455	0.93185	3.15504				0.976667	0.666667	0.64834
		0.412306	0.154231	0.248815		0.427346	0.139512	0.24035		281.732	64.2942	465.006		0.781344	0.476279	0.813625		0.894539	0.669963	0.957031		41.637	11.981	34.7568				1.09541	1.08826	1.91114				0.792079	1	0.389105
		0.535188	0.172612	0.225788		0.461692	0.231555	0.23065		329.537	105.813	615.184		0.631345	0.708683	0.659044		0.863269	0.814612	0.829097		8.30368	11.2693	11.6251				1.0912	9.47432	2.18154				0.906523	0.806452	0.62384
		0.626584	0.223148	0.448948		0.701313	0.488944	0.721441		151.72	43.4164	445.789		0.686824	0.828002	0.751401		0.842001	0.940874	0.956721		52.1945	12.3369	17.3191				1.36649	6.22681	1.77294				0.953289	0.5	1
		0.49953	0.44577	0.328371		0.428396	1.00301	0.404732		248.873	86.7141	237.011		0.885165	0.830237	0.69866		0.974002	0.925316	0.925857		6.88019	42.7046	33.8078				1.52226	3.88375	2.36979				0.570921	0.706218	0.547855
		0.607515	0.491473	0.420419		0.57925	0.945302	0.536623		317.794	47.6868	110.083		0.719671	0.741019	0.882567		0.958155	0.939252	0.965661		68.8019	17.9122	40.9253				1.47731	2.00361	9.04786				0.865672	0.674157	0.411523
		0.252234	0.184185	0.331345		0.28282	0.205032	0.23663		200.119	64.4128	571.768		0.81722	0.921157	0.800919		0.950423	0.905	0.915306		47.0937	39.2645	7.82918				1.69651	1.57867	16.7627				0.765306	1	1
		0.572243	0.172085	0.341451		0.489844	0.180939	0.315615		207.473	95.7295	335.469		0.824917	0.74951	0.632917		0.95106	0.952774	0.843172		48.1613	38.5528	26.4531				2.69263	1.57314	18.0682				0.739831	0.505	0.41741
		0.220143	0.278987	0.490442		0.168321	0.233213	0.384531		199.763	52.4318	344.603		0.715345	0.64185	0.583931		0.856562	0.864971	0.809418		51.1269	23.962	45.1957				9.01383	2.91659	24.895				0.907143	0.555831	0.561798
		0.803521	0.402205	0.486707		0.793309	0.922251	0.573967		182.444	166.429	98.8138		0.637784	0.811699	0.509116		0.834962	0.921208	0.891863		14.9466	6.88019	8.65955				9.89218	11.8008	4.00663				0.801603	0.747	0.553333
		0.325071	0.339981	0.232242		0.321346	0.415202	0.287121		377.461	51.3642	544.958		0.801298	0.752325	0.833416		0.945617	0.890946	0.93336		49.7034	50.5338	15.4211				6.31026	14.6045	3.00423				0.704225	1	0.88876
		0.340465	0.116557	0.422856		0.402436	0.176103	0.395316		175.919	19.6916	500		0.631371	0.757068	0.754752		0.879597	0.932584	0.940009		60.9727	8.4223	8.8968				3.88155	13.9828	2.85667				0.909091	1	0.507576
		0.534353	0.114791	0.363586		0.504844	0.281783	0.572089		211.507	171.53	292.171		0.571716	0.504649	0.703021		0.868485	0.934712	0.941154		53.8553	11.3879	6.76157				1.82373	8.53112	2.9168				0.838323	0.993333	0.724113
		0.603285	0.334829	0.560547		0.529815	0.482316	0.716857		65.4804	92.8826	165.955		0.726514	0.615859	0.66399		0.88746	0.810559	0.913782		41.5184	6.40569	41.7556				1.15263	6.91428	4.33209				0.902513	0.723707	0.5
		0.193328	0.147781	0.282437		0.17436	0.314861	0.22976		360.617	122.301	84.3416		0.657776	0.843937	0.953439		0.861678	0.879693	0.959514		52.669	35.9431	41.1625				1.08662	5.20848	5.47132				0.780826	0.953479	1
		0.457204	0.103177	0.273589		0.396456	0.0986928	0.179889		359.075	100.119	351.483		0.808536	0.9372	0.717237		0.942697	0.935698	0.931761		49.5848	12.93	29.7746				1.12346	16.0636	15.4407				0.777778	0.523478	0.5
		0.579007	0.084139	0.321342		0.424507	0.0906388	0.402109		355.516	73.191	327.284		0.816814	0.659324	0.719058		0.922438	0.955108	0.882598		74.3772	8.54092	35.7058				1.25439	9.06683	24.4532				0.722857	0.955579	1
		0.442073	0.133841	0.45483		0.338608	0.176835	0.575447		211.862	52.1945	223.369		0.678291	0.85587	0.695766		0.839286	0.866142	0.856298		39.6204	45.3143	11.7438				1.33926	4.0735	2.9716				0.833333	0.740741	1
		0.273758	0.0931466	0.178299		0.229376	0.0879059	0.164137		196.204	42.7046	111.625		0.791445	0.339173	0.791125		0.886388	0.952381	0.890255		47.9241	30.605	65.3618				1.55624	1.72293	2.58968				0.88968	0.778412	1
		0.340464	0.0963582	0.295708		0.381246	0.0839773	0.364879		120.403	175.089	102.847		0.807373	0.982386	0.905134		0.970363	0.621735	0.954846		43.6536	35.9431	47.2123				2.03845	1.30056	2.09919				0.791513	1	0.418333
		0.299658	0.156205	0.33876		0.290798	0.200855	0.774738		223.488	14.828	254.33		0.836346	0.551397	0.727208		0.968638	0.976562	0.902737		61.3286	32.2657	28.8256				4.13711	1.62261	2.16081				0.976667	0.985	0.487013
		0.617246	0.203746	0.344651		0.483699	0.54553	0.525512		386.121	37.9597	196.797		0.852881	0.737491	0.486222		0.951198	0.909091	0.908543		41.9929	15.777	10.9134				11.9122	4.79169	2.30109				0.792079	0.751531	0.6
		0.350278	0.0283568	0.247956		0.277236	0.0398945	0.264074		313.76	67.2598	107.117		0.756974	0.644091	0.904691		0.915859	0.865649	0.963714		57.0581	28.2325	32.6216				13.4868	3.82835	10.7865				0.906523	0.639395	0.431655
		0.419592	0.196317	0.425239		0.269159	0.351044	0.289552		187.663	39.2645	136.655		0.800668	0.829299	0.673616		0.918699	0.871053	0.857781		58.9561	14.2349	7.71056				7.38402	2.42179	15.6227				0.953289	0.673333	0.412088
		0.360294	0.0741842	0.612229		0.209403	0.182513	0.977762		176.987	24.5552	263.82		0.854877	0.369515	0.718053		0.916462	0.936652	0.919008		46.0261	19.6916	53.3808				5.20837	1.46206	11.9988				0.570921	0.6	0.370157
		0.359183	0.295998	0.613559		0.218519	0.260857	0.608955		345.196	89.6797	69.9881		0.721807	0.584287	0.829755		0.943274	0.8	0.970395		26.0973	24.4365	27.9953				2.56997	1.23084	19.0051				0.865672	1	0.503525
		0.567613	0.0203362	0.197554		0.408512	0.0332082	0.213522		256.702	118.505	141.044		0.779808	0.390193	0.331107		0.921635	0.925	0.594797		39.5018	13.7604	50.2966				1.47409	1.04263	5.86204				0.765306	0.634	0.471333
		0.307722	0.121096	0.579524		0.218304	0.186538	0.454293		339.739	42.1115	106.05		0.729299	0.916865	0.852202		0.903185	0.775109	0.971739		59.4306	9.37129	15.0652				1.05086	1.10553	4.40659				0.55625	0.647661	0.671947
		0.422621	0.129008	0.459902		0.29042	0.155045	0.261438		166.785	72.242	186.24		0.78271	0.934209	0.730389		0.938585	0.972843	0.938434		14.828	39.9763	30.3677				1.05232	2.67882	4.96724				0.725552	0.550333	0.880625
		0.511944	0.248553	0.456052		0.355887	0.253685	0.314451		154.093	192.527	119.692		0.596069	0.847623	0.727327		0.937229	0.953584	0.953686		69.2764	23.3689	36.1803				1.07794	4.71346	12.4781				0.922414	0.666667	0.859286
		0.246893	0.180864	0.254441		0.179669	0.191832	0.160021		121.59	120.878	213.523		0.420008	0.835236	0.555356		0.665584	0.947026	0.891972		67.6157	18.0308	34.7568				1.20285	17.8791	22.1907				0.99	0.7058	0.674309
		0.382602	0.141969	0.333284		0.430833	0.23255	0.325109		136.18	83.7485	181.969		0.804307	0.394533	0.83112		0.959064	0.922876	0.935937		50.4152	49.9407	44.7212				1.58637	16.303	19.7587				0.93633	0.715464	0.836587
		0.336782	0.140494	0.398558		0.237049	0.13304	0.233301		102.135	109.846	251.127		0.528801	0.561664	0.742786		0.844946	0.663799	0.939219		17.9122	8.06643	56.465				1.96543	19.7002	22.3987				0.668122	0.622	0.506667
		0.278286	0.249502	0.403166		0.236551	0.886675	0.549509		189.087	246.619	120.285		0.730631	0.474939	0.674297		0.910337	0.811792	0.862245		36.5362	7.9478	16.8446				2.59029	19.476	14.1759				0.641026	0.681672	0.784492
		0.23586	0.5396	0.432116		0.188466	0.411874	0.405996		307.711	55.3974	158.007		0.686205	0.60222	0.941667		0.925107	0.695976	0.966618		48.7544	10.7948	33.5706				12.5241	13.4504	21.5988				0.442406	0.795918	0.789
		0.524129	0.143666	0.579144		0.469892	0.144435	0.386497		259.905	161.21	466.074		0.819084	0.614357	0.741477		0.946845	0.810859	0.898057		6.52432	12.5741	31.554				17.897	19.8249	20.6913				0.855457	0.790226	0.604667
		0.245728	0.0699451	0.405822		0.158012	0.169713	0.33411		302.728	26.6904	200.475		0.82887	0.771203	0.601568		0.951529	0.842697	0.933702		61.8031	9.84579	15.8956				7.59921	16.3632	5.0777				0.755576	0.643667	0.407035
		0.406744	0.184786	0.210614		0.342862	0.354377	0.0970983		354.567	43.2977	59.312		0.870001	0.442641	0.966178		0.958935	0.890244	0.961538		24.6738	13.9976	63.7011				5.47286	8.53964	4.12708				0.735822	0.5	0.4562
		0.438537	0.260257	0.444359		0.396541	0.819279	0.401336		110.083	251.483	125.504		0.608877	0.430017	0.741219		0.819788	0.751507	0.92		31.4353	19.5729	10.9134				3.4704	3.96732	18.8053				0.99	0.895334	0.5
		0.476278	0.620454	0.363245		0.374759	1.40589	0.172828		332.74	106.287	200.712		0.915122	0.714952	0.660788		0.967241	0.761905	0.901438		28.3511	20.0475	36.892				1.99699	3.18643	17.3065				0.636537	1	0.333333
		0.214403	0.348759	0.582322		0.170214	0.323168	0.585114		360.854	39.0273	104.389		0.776414	0.827097	0.600032		0.911597	0.441019	0.933192		53.2622	16.6074	15.4211				1.37057	3.77552	14.188				0.75045	0.6	0.371333
		0.278044	0.265434	0.294964		0.254065	0.396037	0.400236		246.382	30.3677	307.355		0.87446	0.797541	0.796323		0.961129	0.948148	0.89654		37.7224	11.3879	32.503				1.14352	3.6014	16.1629				0.624935	0.6	0.532198
		0.38412	0.0888602	0.44844		0.316661	0.175698	0.572621		458.719	49.5848	131.91		0.865427	0.61436	0.670794		0.961462	0.947846	0.892456		70.9371	7.47331	11.5065				1.17128	3.34796	16.9513				0.792079	0.333333	1
		0.348021	0.100948	1.07084		0.263784	0.140584	0.475571		281.732	46.7378	108.541		0.8119	0.255552	0.560405		0.903385	0.935867	0.903258		89.4425	15.777	29.5374				1.25653	1.8133	22.6361				0.841333	0.50495	1
		0.273812	0.0933358	0.44225		0.188611	0.109874	0.507329		230.605	64.0569	392.052		0.598639	0.904218	0.56116		0.82338	0.772532	0.800048		49.4662	13.6418	33.3333				1.45964	1.28109	16.582				0.859327	0.75089	0.722022
		0.348159	0.202391	0.42422		0.269535	0.285569	0.320281		435.35	122.42	1000.24		0.77602	0.310404	0.675373		0.898189	0.549228	0.852923		8.8968	11.5065	24.5552				1.68187	1.23374	15.1471				0.546392	0.5	0.943396
		0.65709	0.100202	0.397376		0.524018	0.245385	0.262466		313.76	36.5362	75.9193		0.835792	0.439367	0.868895		0.948369	0.939024	0.960961		75.089	11.1507	11.032				2.4278	1.02656	8.07409				0.89	0.75	1
		0.739481	0.214487	0.514954		0.467625	0.239065	0.669005		131.198	65.5991	144.128		0.856166	0.637045	0.758169		0.97188	0.681874	0.949219		21.1151	6.76157	25.1483				6.1507	0.927376	21.0968				0.581395	0.498753	1
		0.718528	0.148185	0.355942		0.687962	0.316635	0.419958		252.432	139.027	295.492		0.789887	0.621631	0.717042		0.916846	0.678633	0.851915		39.3832	9.72716	31.554				18.1428	1.1878	7.91569				0.613497	0.794667	0.634921
		0.68782	0.100017	0.564386		0.50002	0.082238	0.553477		288.968	106.999	220.641		0.838314	0.368888	0.782111		0.92518	0.87234	0.911318		38.6714	18.3867	62.7521				5.91328	3.39504	6.23713				0.556667	0.919932	0.746116
		0.390797	0.125993	0.493583		0.328465	0.219006	0.275728		430.605	144.721	77.3428		0.89212	0.642001	0.954974		0.974235	0.809019	0.967359		74.9703	21.1151	12.8114				3.80582	18.2712	3.60368				0.540333	0.884956	0.648855
		0.45709	0.0741231	0.334213		0.31332	0.131189	0.250641		448.992	126.453	574.97		0.798004	0.761693	0.699506		0.919806	0.651988	0.91956		67.0225	16.1329	14.4721				2.66031	18.7933	4.28025				0.694927	0.857143	0.5
		0.760694	0.274133	0.672449		0.419004	0.272157	0.527501		157.533	151.72	205.575		0.791991	0.37426	0.785052		0.939844	0.891289	0.927234		26.0973	15.3025	37.3665				1.60992	11.1662	2.139				0.355151	0.5	0.471698
		0.730737	0.305396	0.820407		0.494641	0.291458	0.605575		219.336	60.8541	340.451		0.671811	0.89622	0.797158		0.878802	0.944751	0.939136		26.6904	6.76157	32.0285				1.34324	5.28069	22.7698				0.411281	0.6625	0.824176
		0.979396	0.18979	0.500809		0.643734	0.290988	0.304609		365.718	90.0356	162.278		0.758741	0.553173	0.48599		0.933394	0.670495	0.517986		48.1613	16.726	29.1815				1.14045	3.72275	6.49744				0.45173	0.753488	0.763184
		0.763814	0.166185	0.724544		0.684461	0.230349	0.392246		60.1423	115.302	168.802		0.618728	0.532049	0.673015		0.886364	0.956693	0.781439		59.4306	6.76157	14.2349				1.36723	7.78039	3.51978				0.581414	0.937898	0.285714
		0.486558	0.181485	0.638062		0.354123	0.215429	0.351198		536.299	73.5469	141.637		0.890166	0.863593	0.571535		0.947997	0.817942	0.903177		63.8197	11.8624	22.3013				1.70666	16.18	20.5359				0.680551	1	0.444444
		1.27482	0.0823857	0.391277		0.924278	0.272157	0.199103		181.613	17.9122	227.046		0.730946	0.816096	0.756622		0.959273	0.967949	0.810673		29.7746	7.71056	18.2681				1.98586	13.1007	22.039				0.728917	0.832	0.321429
		0.706515	0.175266	0.698633		0.512725	0.419746	0.580843		381.376	104.745	259.549		0.916364	0.360284	0.872652		0.950902	0.754701	0.901153		65.0059	30.0119	13.7604				2.66629	8.92909	18.6921				0.807003	0.978873	0.427143
		0.789842	0.0892602	0.403673		0.536865	0.109719	0.414395		368.802	146.856	472.242		0.781243	0.717128	0.534728		0.890321	0.945038	0.9508		70.4626	13.2859	29.1815				7.18058	12.8718	10.6122				0.645763	0.891158	0.333333
		0.662557	0.0641367	0.593099		0.491756	0.0745639	0.500884		368.565	173.31	325.623		0.785729	0.882002	0.551017		0.893586	0.941366	0.795191		53.8553	15.1839	9.37129				19.7667	3.99119	17.1338				1	0.833333	0.341686
		0.451514	0.168902	0.406847		0.321971	0.461795	0.391503		436.18	482.444	293.832		0.844115	0.415293	0.548051		0.937532	0.785438	0.789608		49.2289	37.0107	24.1993				5.56941	3.38774	5.94583				1	0.50142	0.498339
		0.683894	0.0680327	0.6732		0.487358	0.124095	0.931438		326.572	33.8078	138.553		0.885488	0.970884	0.860321		0.960572	0.910543	0.862629		67.9715	9.48992	31.3167				2.63603	1.8382	18.4967				1	0.586667	0.256568
		0.427119	0.0278771	0.331793		0.270579	0.0455701	0.28213		323.606	56.8209	641.756		0.690137	0.96622	0.759163		0.879433	0.937378	0.953472		51.4828	13.4045	6.28707				1.88746	1.19788	7.37102				0.704225	0.883	0.431111
		0.508226	0.140521	0.416826		0.431137	0.241121	0.463025		50.7711	32.9775	321.352		0.751259	0.282151	0.716136		0.902954	0.847561	0.911507		43.8909	9.01542	31.7912				1.65604	1.19482	4.38406				0.293737	0.694444	0.367152
		0.709304	0.198656	0.641957		0.518999	0.752801	1.21083		58.1257	44.0095	143.891		0.68452	0.659358	0.820128		0.917603	0.951282	0.856034		42.2301	24.7924	29.0629				1.56781	1.05835	1.95408				0.400862	0.609756	0.50771
		0.740904	0.105064	0.463831		0.602279	0.149698	0.555799		423.962	109.49	138.434		0.640064	0.831163	0.628721		0.831743	0.966492	0.961285		46.1447	49.8221	29.0629				1.6535	1.11235	1.78734				0.416422	1	0.363636
		0.321982	0.0963999	0.559559		0.274783	0.153325	0.49515		445.196	49.1103	201.779		0.691002	0.498658	0.610263		0.891237	0.597403	0.913534		12.2183	8.77817	65.3618				2.03242	1.41197	2.48847				0.258377	0.666667	0.504093
		0.676162	0.130537	0.327964		0.583061	0.107257	0.244733		359.668	63.5824	316.726		0.798361	0.931369	0.689791		0.961319	0.836193	0.822298		72.0047	9.25267	8.65955				2.84163	1.90053	2.30796				0.2079	1	0.494499
		0.490779	0.129879	0.473609		0.399936	0.168987	0.604721		453.025	46.382	203.084		0.72443	0.659061	0.846624		0.915608	0.84086	0.888428		22.8944	8.8968	22.7758				3.84041	16.6875	4.56037				0.253069	1	0.42796
		0.694151	0.105432	0.445215		0.55946	0.0969719	0.408148		295.018	55.6346	293.12		0.508947	0.475827	0.877934		0.848226	0.938	0.944211		48.7544	56.8209	7.35469				6.89155	12.545	11.7726				0.287179	0.586	0.482044
		0.359454	0.16657	0.324127		0.240397	0.382359	0.220608		266.785	99.7628	397.39		0.629499	0.744283	0.803942		0.87989	0.784515	0.978102		53.0249	16.726	8.4223				18.7282	9.78064	10.7006				0.2332	1	0.375529
		0.428819	0.242188	0.517537		0.343873	0.552653	0.30399		336.536	51.0083	278.055		0.775843	0.624493	0.756231		0.903791	0.934783	0.9662		63.4638	15.5397	11.8624				11.72	5.7868	13.3586				0.345622	0.546667	0.524893
		0.5428	0.0926208	0.712578		0.430268	0.100997	0.573637		395.848	200.949	87.1886		0.727154	0.705933	0.508184		0.900432	0.852542	0.955787		45.0771	23.1317	29.656				3.7485	2.62544	13.2248				0.190259	0.618462	0.5
		0.397488	0.125859	0.400576		0.393728	0.237296	0.345575		201.305	241.874	88.4935		0.823843	0.836343	0.713641		0.935502	0.81789	0.910867		74.9703	11.1507	6.76157				1.97126	2.03285	23.7359				0.191205	0.613712	0.297265
		0.295027	0.0716115	0.368338		0.175564	0.073426	0.39224		125.623	136.892	295.018		0.853678	0.606813	0.828298		0.964481	0.907233	0.880978		7.71056	19.2171	24.5552				1.53966	2.94484	19.9846				0.178421	0.6266	0.411765
		0.257179	0.0964608	0.437323		0.194522	0.120728	0.240859		151.72	86.7141	199.763		0.68721	0.324532	0.963174		0.94811	0.852975	0.930901		32.3843	36.2989	34.8754				1.754	9.31504	15.8884				0.444444	0.505172	0.37
		0.403497	0.179792	0.333759		0.29634	0.379187	0.331312		265.599	67.497	574.14		0.745854	0.752759	0.530586		0.905378	0.953099	0.973647		80.0712	40.9253	38.3155				1.80179	4.45136	12.1991				0.443617	0.547046	0.212898
		0.766993	0.0645471	0.385725		0.615391	0.120291	0.257822		31.0795	76.2752	491.578		0.348488	0.725755	0.801985		0.696809	0.922525	0.860286		57.414	11.6251	98.6951				2.37769	3.84227	12.9771				0.409524	0.586667	0.428571
		0.189135	0.111076	0.379519		0.116094	0.107723	0.189732		74.7331	57.7699	478.41		0.94761	0.823775	0.569353		0.967742	0.900185	0.924152		71.6489	14.5907	30.8422				3.47767	2.20106	8.44226				0.513713	0.748538	0.41625
		0.401714	0.135236	0.592457		0.333823	0.21013	0.525162		336.655	50.6524	180.19		0.751331	0.677518	0.727122		0.89867	0.637313	0.836454		68.8019	37.7224	31.3167				5.46761	0.779979	6.847				0.393236	1	0.285714
		0.565005	0.142688	1.35119		0.486684	0.1466	1.06506		176.868	269.158	67.1412		0.782719	0.567684	0.777069		0.962556	0.924236	0.957699		68.9205	14.4721	19.5729				8.81358	1.04043	3.68466				0.2652	0.352113	0.409035
		0.23508	0.237191	0.426397		0.176647	0.477583	0.291818		165.243	30.8422	441.874		0.722439	0.320342	0.597411		0.947619	0.825397	0.942084		9.01542	16.3701	60.6168				12.4451	1.18104	9.95982				0.566	0.779083	0.3737
		0.223367	0.14624	0.574647		0.22085	0.153407	0.472538		157.533	183.274	378.173		0.580247	0.699754	0.684573		0.798557	0.933535	0.776236		70.8185	13.1673	12.93				3.59159	1.45976	6.77298				0.271739	1	0.335305
		0.551995	0.130166	0.251846		0.291184	0.187599	0.150131		369.87	222.657	115.896		0.619391	0.701692	0.59491		0.883787	0.867375	0.887375		56.5836	20.6406	23.2503				2.13084	2.37519	2.52719				0.333333	0.5	0.444444
		0.287242	0.1543	0.487563		0.21956	0.150397	0.514155		573.903	203.084	383.037		0.752159	0.559748	0.781991		0.88333	0.79888	0.838919		65.2432	53.9739	10.3203				1.7618	5.68756	1.31677				0.347948	0.5	0.506757
		0.355537	0.107265	0.481388		0.304565	0.233538	0.452962		329.3	71.5302	443.416		0.793041	0.408206	0.71023		0.910164	0.662637	0.933333		17.2005	13.5231	13.7604				2.50696	13.2063	1.7509				0.23753	0.552083	0.31175
		0.506165	0.164577	0.268024		0.466527	0.206986	0.178063		150.89	418.743	193.238		0.761729	0.340151	0.77834		0.764883	0.945367	0.865569		54.8043	11.3879	11.6251				4.27137	12.4238	2.06517				0.28844	0.706962	0.142857
		0.437579	0.0541828	0.587912		0.427292	0.165783	0.5569		164.413	25.2669	269.158		0.878257	0.663426	0.641262		0.902932	0.938326	0.94739		51.2456	23.013	28.5884				6.16644	3.64924	2.34352				0.28576	1	0.381413
		0.874606	0.0411238	1.03912		0.540995	0.113392	0.76698		370.344	32.7402	101.186		0.725534	0.698324	0.830807		0.946061	0.846626	0.837095		54.4484	11.8624	10.083				10.0953	5.93369	2.05015				0.265165	1	0.256542
		0.408615	0.147717	1.02748		0.364863	0.147626	0.756339		283.274	132.859	69.395		0.793325	0.911892	0.593255		0.89038	0.776161	0.960591		44.2467	50.7711	30.0119				16.2289	8.13644	22.2973				0.284744	0.699174	0.43
[truncated: 2,134 more rows]

## Sheet: Fig 4
	Fig 4a	E-Cad				ZO-1				Fig 4c	Membrane					Nucleus					Cytoplasm					Fig 4d	β-Cat levels													Fig 4e	Cross area					L/S ratio
[truncated: 38 more rows]

[truncated: 17 more sheets: Fig 5, Fig 6, Fig 7, Fig 8, Fig S1, Fig S2, Fig S3, Fig S4, Fig S5, Fig S6, Fig S7, Fig S8, Fig S9, Fig S10, Fig S11, Fig S12, Fig S13]
